# Supplementary material for: Construction of poly-N-heterocyclic scaffolds via the controlled reactivity of Cu-allenylidene intermediates
Source: Commun Chem. 2021 Nov 18;4:158. doi: 10.1038/s42004-021-00596-x (PMC9814594; doi:10.1038/s42004-021-00596-x)
Supplement: Supplementary file 3 — Supplemental Data 1 [file 42004_2021_596_MOESM3_ESM.cif]

data_General
_audit_creation_date                    2020-02-07
_audit_creation_method                 'by CrystalStructure 4.0'
_audit_update_record                    ?

#==============================================================================
# PROCESSING SUMMARY (IUCr Office Use Only)

_journal_date_recd_electronic           ?
_journal_date_from_coeditor             ?
_journal_date_accepted                  ?
_journal_coeditor_code                  ?

#==============================================================================
# SUBMISSION DETAILS

_publ_contact_author_name              'ENTER NAME'
_publ_contact_author_email             'ENTER EMAIL ADDRESS'
_publ_contact_author_fax               'ENTER FAX NUMBER'
_publ_contact_author_phone             'ENTER PHONE NUMBER'
_publ_contact_letter
;
    ENTER TEXT OF LETTER
;
_publ_requested_journal                'ENTER JOURNAL NAME HERE'
_publ_requested_category               'CHOOSE FI FM FO CI CM CO or AD'
_publ_requested_coeditor_name           ?

#==============================================================================
# TITLE AND AUTHOR LIST

_publ_section_title
;
    ENTER SECTION TITLE
;
_publ_section_title_footnote
;
    ENTER FOOTNOTE TO TITLE OF PAPER
;
loop_
_publ_author_name
_publ_author_footnote
_publ_author_address
' FIRST AUTHORS NAME '
;
  FIRST AUTHORS FOOTNOTES
;
;
  FIRST AUTHORS ADDRESS
;
_publ_section_synopsis
;
    ENTER SYNOPSIS
;

#==============================================================================
# TEXT

_publ_section_abstract
;
    ENTER ABSTRACT
;
_publ_section_comment
;
    ENTER TEXT
;
_publ_section_references
;
    ENTER OTHER REFERENCES

    Rigaku (2010). CrystalStructure. Version 4.0. 
    Rigaku Corporation, Tokyo, Japan.

    M.C. Burla, R. Caliandro, M. Camalli, B. Carrozzini, 
    G.L. Cascarano, L. De Caro, C. Giacovazzo, G. Polidori, 
    R. Spagna (2005) 
    SIR2004

    Sheldrick, G.M. (2008), Acta Cryst. A64, 112-122.

    Rigaku (1995). ABSCOR. 
    Rigaku Corporation, Tokyo, Japan.

;
_publ_section_figure_captions
;
    ENTER FIGURE CAPTIONS
;
_publ_section_exptl_prep
;
    ENTER COMPOUND PREPARATION DETAILS
;
_publ_section_exptl_refinement
;
    ENTER SPECIAL DETAILS OF THE REFINEMENT
;

#==============================================================================
data_200207Malla

#==============================================================================
# CHEMICAL DATA

_chemical_formula_sum                  'C25.50 H20 F3 N2 O5.50 S2'
_chemical_formula_moiety               'C25.50 H20 F3 N2 O5.50 S2'
_chemical_formula_weight                563.56
_chemical_melting_point                 ?
_chemical_absolute_configuration        ad

#==============================================================================
# CRYSTAL DATA
_symmetry_cell_setting                  monoclinic
_symmetry_space_group_name_H-M         'P 1 21 1'
_symmetry_space_group_name_Hall        'P 2yb'
_symmetry_Int_Tables_number             4
loop_
_symmetry_equiv_pos_site_id
_symmetry_equiv_pos_as_xyz
1   '+X,+Y,+Z'
2   '-X,1/2+Y,-Z'
#------------------------------------------------------------------------------
_cell_length_a                          8.4781(3)
_cell_length_b                          26.6895(7)
_cell_length_c                          11.1146(3)
_cell_angle_alpha                       90.0000
_cell_angle_beta                        98.887(7)
_cell_angle_gamma                       90.0000
_cell_volume                            2484.79(13)
_cell_formula_units_Z                   4
_cell_measurement_reflns_used           21334
_cell_measurement_theta_min             1.86
_cell_measurement_theta_max             27.44
_cell_measurement_temperature           173
#------------------------------------------------------------------------------
_exptl_crystal_description              block
_exptl_crystal_colour                   colorless
_exptl_crystal_size_max                 0.200
_exptl_crystal_size_mid                 0.150
_exptl_crystal_size_min                 0.150
_exptl_crystal_density_diffrn           1.506
_exptl_crystal_density_meas             ?
_exptl_crystal_density_method          'not measured'
_exptl_crystal_F_000                    1160.00
_exptl_absorpt_coefficient_mu           0.280
_exptl_absorpt_correction_type          multi-scan
_exptl_absorpt_process_details         'ABSCOR (Rigaku, 1995)'
_exptl_absorpt_correction_T_min         0.653
_exptl_absorpt_correction_T_max         0.959

#==============================================================================
# EXPERIMENTAL DATA

_diffrn_ambient_temperature             173
_diffrn_radiation_type                 'Mo K\a'
_diffrn_radiation_wavelength            0.71075
_diffrn_measurement_device_type        'Rigaku R-AXIS RAPID'
_diffrn_measurement_method              \w
_diffrn_detector_area_resol_mean        10.000
_diffrn_reflns_number                   23549
_diffrn_reflns_av_R_equivalents         0.0333
_diffrn_reflns_theta_max                27.44
_diffrn_reflns_theta_full               27.44
_diffrn_measured_fraction_theta_max     0.997
_diffrn_measured_fraction_theta_full    0.997
_diffrn_reflns_limit_h_min             -9
_diffrn_reflns_limit_h_max              10
_diffrn_reflns_limit_k_min             -34
_diffrn_reflns_limit_k_max              34
_diffrn_reflns_limit_l_min             -14
_diffrn_reflns_limit_l_max              14
_diffrn_standards_number                0
_diffrn_standards_interval_count        .
_diffrn_standards_decay_%               ?

#==============================================================================
# REFINEMENT DATA

_refine_special_details
;
    Refinement was performed using all reflections. The weighted 
    R-factor (wR) and goodness of fit (S) are based on F^2^.
    R-factor (gt) are based on F. The threshold expression of
    F^2^ > 2.0 sigma(F^2^) is used only for calculating R-factor (gt).
;
_reflns_number_total                    11296
_reflns_number_gt                       9007
_reflns_threshold_expression            F^2^>2.0\s(F^2^)
_refine_ls_structure_factor_coef        Fsqd
_refine_ls_R_factor_gt                  0.0417
_refine_ls_wR_factor_ref                0.0830
_refine_ls_number_restraints            1
_refine_ls_hydrogen_treatment           constr
_refine_ls_number_reflns                11296
_refine_ls_number_parameters            686
_refine_ls_goodness_of_fit_ref          0.986
_refine_ls_weighting_scheme             calc
_refine_ls_weighting_details
           'w = 1/[\s^2^(Fo^2^)+(0.0445P)^2^+0.0000P] where P=(Fo^2^+2Fc^2^)/3'
_atom_sites_solution_hydrogens          geom
_atom_sites_solution_primary            direct
_atom_sites_solution_secondary          difmap
_refine_ls_shift/su_max                 0.000
_refine_diff_density_max                0.230
_refine_diff_density_min               -0.280
_refine_ls_extinction_method            none
_refine_ls_extinction_coef              ?
_refine_ls_abs_structure_details
           'Flack, H. D. (1983), Acta Cryst. A39, 876-881.  5522 Friedel Pairs'
_refine_ls_abs_structure_Flack         -0.00(6)

loop_
_atom_type_symbol
_atom_type_description
_atom_type_scat_dispersion_real
_atom_type_scat_dispersion_imag
_atom_type_scat_source
  'C' 'C'  0.0033 0.0016 
;
International Tables for Crystallography
(1992, Vol. C, Tables 4.2.6.8 and 6.1.1.4)
;
  'H' 'H'  0.0000 0.0000 
;
International Tables for Crystallography
(1992, Vol. C, Table 6.1.1.4)
;
  'F' 'F'  0.0171 0.0103 
;
International Tables for Crystallography
(1992, Vol. C, Tables 4.2.6.8 and 6.1.1.4)
;
  'N' 'N'  0.0061 0.0033 
;
International Tables for Crystallography
(1992, Vol. C, Tables 4.2.6.8 and 6.1.1.4)
;
  'O' 'O'  0.0106 0.0060 
;
International Tables for Crystallography
(1992, Vol. C, Tables 4.2.6.8 and 6.1.1.4)
;
  'S' 'S'  0.1246 0.1234 
;
International Tables for Crystallography
(1992, Vol. C, Tables 4.2.6.8 and 6.1.1.4)
;

#==============================================================================
# ATOMIC COORDINATES AND THERMAL PARAMETERS

loop_
_atom_site_label
_atom_site_type_symbol
_atom_site_fract_x
_atom_site_fract_y
_atom_site_fract_z
_atom_site_U_iso_or_equiv
_atom_site_adp_type
_atom_site_occupancy
_atom_site_symmetry_multiplicity
_atom_site_calc_flag
_atom_site_refinement_flags
_atom_site_disorder_assembly
_atom_site_disorder_group
 S1 S 1.07866(10) 0.11249(3) 0.91284(8) 0.02830(19) Uani 1.0 2 d . . .
 S2 S 0.67959(9) 0.35795(3) 0.80578(7) 0.02532(18) Uani 1.0 2 d . . .
 S3 S 0.42979(10) 0.31499(4) 0.27015(7) 0.02767(19) Uani 1.0 2 d . . .
 S4 S 0.70804(13) 0.07418(5) 0.41753(9) 0.0486(3) Uani 1.0 2 d . . .
 F1 F 0.2293(3) 0.39771(8) 0.44196(17) 0.0385(6) Uani 1.0 2 d . . .
 F2 F 0.5298(3) 0.22082(8) 0.6212(2) 0.0403(6) Uani 1.0 2 d . . .
 F3 F 0.2352(3) 0.41071(8) 0.63330(19) 0.0430(6) Uani 1.0 2 d . . .
 F4 F 0.7225(3) 0.19740(9) 0.52757(18) 0.0423(6) Uani 1.0 2 d . . .
 F5 F 0.0372(3) 0.37122(9) 0.53050(19) 0.0439(6) Uani 1.0 2 d . . .
 F59 F 0.7731(3) 0.23241(8) 0.70302(19) 0.0384(6) Uani 1.0 2 d . . .
 O1 O 0.2619(3) 0.34108(10) 0.22518(19) 0.0302(6) Uani 1.0 2 d . . .
 O3 O 0.7426(3) 0.32073(10) 0.8928(2) 0.0335(6) Uani 1.0 2 d . . .
 O4 O 0.4274(3) 0.26773(10) 0.2124(2) 0.0383(7) Uani 1.0 2 d . . .
 O5 O 1.1714(3) 0.10548(10) 0.8175(3) 0.0363(7) Uani 1.0 2 d . . .
 O6 O 0.5484(3) 0.35085(11) 0.2551(2) 0.0396(7) Uani 1.0 2 d . . .
 O7 O 0.6161(4) 0.12262(12) 0.3601(3) 0.0477(8) Uani 1.0 2 d . . .
 O9 O 0.6054(5) 0.03299(13) 0.3868(3) 0.0646(10) Uani 1.0 2 d . . .
 O19 O 1.1367(3) 0.14238(10) 1.0173(3) 0.0368(7) Uani 1.0 2 d . . .
 O57 O 0.8618(4) 0.07610(17) 0.3835(3) 0.0713(11) Uani 1.0 2 d . . .
 O58 O 0.7657(3) 0.37295(11) 0.7108(2) 0.0354(6) Uani 1.0 2 d . . .
 O63 O 0.1906(9) 0.01245(19) 0.6262(5) 0.136(3) Uani 1.0 2 d . . .
 N4 N 0.7221(4) 0.08392(12) 0.5636(3) 0.0350(7) Uani 1.0 2 d . . .
 N52 N 0.4275(3) 0.30671(12) 0.4140(3) 0.0264(6) Uani 1.0 2 d . . .
 N53 N 0.5072(4) 0.33714(11) 0.7322(3) 0.0245(6) Uani 1.0 2 d . . .
 N54 N 0.9141(4) 0.14170(11) 0.8444(3) 0.0250(6) Uani 1.0 2 d . . .
 C4 C 0.1106(5) 0.28630(15) 0.7247(3) 0.0312(8) Uani 1.0 2 d . . .
 C5 C 0.2476(4) 0.30669(13) 0.6945(3) 0.0241(7) Uani 1.0 2 d . . .
 C6 C 0.5867(4) 0.10715(13) 0.6157(3) 0.0266(8) Uani 1.0 2 d . . .
 C7 C 0.3811(4) 0.31421(13) 0.7842(3) 0.0220(7) Uani 1.0 2 d . . .
 C8 C 0.5382(4) 0.32794(12) 0.5104(3) 0.0244(8) Uani 1.0 2 d . . .
 C10 C 0.7837(4) 0.15481(12) 0.9083(3) 0.0240(7) Uani 1.0 2 d . . .
 C11 C 0.6747(4) 0.14884(13) 0.6999(3) 0.0238(7) Uani 1.0 2 d . . .
 C12 C 0.3799(4) 0.29967(13) 0.9040(3) 0.0266(8) Uani 1.0 2 d . . .
 C13 C 0.5009(4) 0.17000(13) 0.8696(3) 0.0263(8) Uani 1.0 2 d . . .
 C14 C 0.1317(4) 0.29194(13) 0.3650(3) 0.0256(8) Uani 1.0 2 d . . .
 C15 C 0.7911(5) 0.16570(14) 1.0316(3) 0.0306(8) Uani 1.0 2 d . . .
 C16 C -0.0046(5) 0.26663(14) 0.3863(3) 0.0310(8) Uani 1.0 2 d . . .
 C17 C 0.6274(4) 0.41060(13) 0.8856(3) 0.0245(7) Uani 1.0 2 d . . .
 C18 C 0.4636(4) 0.33628(12) 0.6038(3) 0.0220(7) Uani 1.0 2 d . . .
 C20 C 0.8422(4) 0.12763(13) 0.7247(3) 0.0249(7) Uani 1.0 2 d . . .
 C21 C 0.2780(4) 0.29183(13) 0.4620(3) 0.0232(7) Uani 1.0 2 d . . .
 C22 C -0.1403(5) 0.28782(15) 0.1873(3) 0.0326(9) Uani 1.0 2 d . . .
 C23 C 0.2416(5) 0.27784(13) 0.9317(3) 0.0271(8) Uani 1.0 2 d . . .
 C24 C 0.6494(5) 0.17695(14) 1.0717(3) 0.0313(8) Uani 1.0 2 d . . .
 C25 C 0.2838(4) 0.32721(12) 0.5741(3) 0.0234(7) Uani 1.0 2 d . . .
 C26 C -0.0051(4) 0.31266(15) 0.1631(3) 0.0306(8) Uani 1.0 2 d . . .
 C27 C 0.2981(5) 0.13049(15) 0.5495(4) 0.0340(9) Uani 1.0 2 d . . .
 C28 C 0.8697(5) 0.09375(14) 0.6420(3) 0.0328(8) Uani 1.0 2 d . . .
 C29 C 0.6325(5) 0.40781(14) 1.0107(3) 0.0351(9) Uani 1.0 2 d . . .
 C30 C -0.1408(5) 0.26500(15) 0.2998(4) 0.0338(9) Uani 1.0 2 d . . .
 C31 C 0.5066(5) 0.17920(14) 0.9937(3) 0.0312(8) Uani 1.0 2 d . . .
 C32 C 0.1073(5) 0.27152(15) 0.8446(3) 0.0324(9) Uani 1.0 2 d . . .
 C33 C 0.9070(5) -0.03791(14) 1.0327(4) 0.0358(9) Uani 1.0 2 d . . .
 C34 C 1.0176(4) 0.05414(14) 0.9609(3) 0.0297(8) Uani 1.0 2 d . . .
 C35 C 0.5337(5) 0.49230(14) 1.0120(4) 0.0358(9) Uani 1.0 2 d . . .
 C36 C 0.5761(5) 0.45377(15) 0.8231(3) 0.0374(9) Uani 1.0 2 d . . .
 C37 C 0.4500(5) 0.12279(14) 0.5187(3) 0.0299(8) Uani 1.0 2 d . . .
 C38 C 0.6750(4) 0.19997(14) 0.6375(3) 0.0290(8) Uani 1.0 2 d . . .
 C39 C 1.0109(5) 0.01326(15) 0.8832(4) 0.0363(9) Uani 1.0 2 d . . .
 C40 C 0.4659(5) 0.13020(16) 0.3976(3) 0.0372(9) Uani 1.0 2 d . . .
 C41 C 0.9165(5) 0.00383(16) 1.1097(4) 0.0388(10) Uani 1.0 2 d . . .
 C42 C 0.1733(5) 0.14636(17) 0.4642(4) 0.0437(10) Uani 1.0 2 d . . .
 C43 C 0.1964(5) 0.37698(14) 0.5451(3) 0.0315(8) Uani 1.0 2 d . . .
 C44 C 0.9714(5) 0.04936(15) 1.0759(3) 0.0341(9) Uani 1.0 2 d . . .
 C45 C 0.5310(6) 0.49427(15) 0.8870(4) 0.0428(10) Uani 1.0 2 d . . .
 C46 C 0.9558(6) -0.03243(16) 0.9197(4) 0.0434(10) Uani 1.0 2 d . . .
 C47 C 0.1942(6) 0.15390(18) 0.3443(4) 0.0475(11) Uani 1.0 2 d . . .
 C48 C 0.4804(6) 0.53639(16) 1.0803(4) 0.0491(11) Uani 1.0 2 d . . .
 C49 C 0.3410(6) 0.14493(17) 0.3100(4) 0.0463(11) Uani 1.0 2 d . . .
 C50 C 0.5863(6) 0.44880(15) 1.0721(4) 0.0414(10) Uani 1.0 2 d . . .
 C51 C 0.8467(6) -0.08729(16) 1.0718(4) 0.0493(11) Uani 1.0 2 d . . .
 C55 C 0.1273(4) 0.31446(14) 0.2525(3) 0.0264(7) Uani 1.0 2 d . . .
 C56 C 0.6394(4) 0.15700(12) 0.8283(3) 0.0224(7) Uani 1.0 2 d . . .
 C60 C 0.1721(10) -0.0021(4) 0.4161(7) 0.116(3) Uani 1.0 2 d . . .
 C61 C 0.2443(9) -0.0081(2) 0.5450(6) 0.082(2) Uani 1.0 2 d . . .
 C62 C 0.3987(12) -0.0363(4) 0.5633(7) 0.134(4) Uani 1.0 2 d . . .
 H4 H 0.0189 0.2823 0.6646 0.0374 Uiso 1.0 2 calc R . .
 H6 H 0.5453 0.0817 0.6689 0.0319 Uiso 1.0 2 calc R . .
 H8 H 0.6474 0.3349 0.5075 0.0293 Uiso 1.0 2 calc R . .
 H12 H 0.4706 0.3045 0.9648 0.0320 Uiso 1.0 2 calc R . .
 H13 H 0.4033 0.1727 0.8150 0.0316 Uiso 1.0 2 calc R . .
 H15 H 0.8895 0.1654 1.0856 0.0367 Uiso 1.0 2 calc R . .
 H16 H -0.0043 0.2501 0.4620 0.0372 Uiso 1.0 2 calc R . .
 H21 H 0.2934 0.2568 0.4935 0.0278 Uiso 1.0 2 calc R . .
 H22 H -0.2328 0.2864 0.1270 0.0392 Uiso 1.0 2 calc R . .
 H23 H 0.2387 0.2669 1.0127 0.0325 Uiso 1.0 2 calc R . .
 H24 H 0.6502 0.1834 1.1558 0.0376 Uiso 1.0 2 calc R . .
 H26 H -0.0035 0.3282 0.0863 0.0368 Uiso 1.0 2 calc R . .
 H27 H 0.2809 0.1247 0.6308 0.0407 Uiso 1.0 2 calc R . .
 H28 H 0.9698 0.0788 0.6360 0.0393 Uiso 1.0 2 calc R . .
 H29 H 0.6674 0.3780 1.0535 0.0421 Uiso 1.0 2 calc R . .
 H30 H -0.2339 0.2484 0.3171 0.0406 Uiso 1.0 2 calc R . .
 H31 H 0.4112 0.1871 1.0246 0.0374 Uiso 1.0 2 calc R . .
 H32 H 0.0132 0.2571 0.8665 0.0389 Uiso 1.0 2 calc R . .
 H36 H 0.5719 0.4556 0.7373 0.0449 Uiso 1.0 2 calc R . .
 H39 H 1.0436 0.0165 0.8056 0.0435 Uiso 1.0 2 calc R . .
 H41 H 0.8841 0.0006 1.1875 0.0466 Uiso 1.0 2 calc R . .
 H42 H 0.0717 0.1522 0.4876 0.0524 Uiso 1.0 2 calc R . .
 H44 H 0.9778 0.0772 1.1298 0.0409 Uiso 1.0 2 calc R . .
 H45 H 0.4974 0.5242 0.8444 0.0514 Uiso 1.0 2 calc R . .
 H46 H 0.9515 -0.0604 0.8666 0.0521 Uiso 1.0 2 calc R . .
 H47 H 0.1076 0.1652 0.2860 0.0569 Uiso 1.0 2 calc R . .
 H48A H 0.4473 0.5637 1.0231 0.0589 Uiso 1.0 2 calc R . .
 H48B H 0.3903 0.5264 1.1206 0.0589 Uiso 1.0 2 calc R . .
 H48C H 0.5690 0.5477 1.1416 0.0589 Uiso 1.0 2 calc R . .
 H49 H 0.3559 0.1488 0.2275 0.0555 Uiso 1.0 2 calc R . .
 H50 H 0.5908 0.4470 1.1580 0.0497 Uiso 1.0 2 calc R . .
 H51A H 0.8180 -0.0840 1.1535 0.0591 Uiso 1.0 2 calc R . .
 H51B H 0.7524 -0.0974 1.0144 0.0591 Uiso 1.0 2 calc R . .
 H51C H 0.9303 -0.1127 1.0729 0.0591 Uiso 1.0 2 calc R . .
 H60A H 0.2328 -0.0217 0.3645 0.1387 Uiso 1.0 2 calc R . .
 H60B H 0.0614 -0.0139 0.4048 0.1387 Uiso 1.0 2 calc R . .
 H60C H 0.1744 0.0334 0.3934 0.1387 Uiso 1.0 2 calc R . .
 H62A H 0.4187 -0.0499 0.4851 0.1614 Uiso 1.0 2 calc R . .
 H62B H 0.4858 -0.0137 0.5959 0.1614 Uiso 1.0 2 calc R . .
 H62C H 0.3928 -0.0639 0.6207 0.1614 Uiso 1.0 2 calc R . .


loop_
_atom_site_aniso_label
_atom_site_aniso_U_11
_atom_site_aniso_U_22
_atom_site_aniso_U_33
_atom_site_aniso_U_12
_atom_site_aniso_U_13
_atom_site_aniso_U_23
 S1 0.0209(4) 0.0374(5) 0.0262(4) -0.0018(4) 0.0022(4) 0.0030(4)
 S2 0.0215(4) 0.0337(5) 0.0201(4) -0.0016(4) 0.0011(3) -0.0043(4)
 S3 0.0273(5) 0.0406(5) 0.0155(4) 0.0030(4) 0.0043(3) 0.0019(4)
 S4 0.0466(7) 0.0713(8) 0.0279(5) -0.0049(6) 0.0056(5) -0.0220(5)
 F1 0.0534(14) 0.0357(12) 0.0268(11) 0.0094(11) 0.0079(10) 0.0090(9)
 F2 0.0369(13) 0.0313(12) 0.0486(13) 0.0010(10) -0.0062(10) 0.0115(10)
 F3 0.0589(15) 0.0370(13) 0.0326(11) 0.0090(11) 0.0059(11) -0.0075(10)
 F4 0.0529(15) 0.0482(14) 0.0264(10) -0.0152(12) 0.0078(10) 0.0097(10)
 F5 0.0309(13) 0.0563(16) 0.0442(13) 0.0133(11) 0.0050(10) 0.0043(12)
 F59 0.0428(13) 0.0315(12) 0.0379(12) -0.0145(10) -0.0036(10) 0.0039(10)
 O1 0.0292(13) 0.0380(14) 0.0232(11) 0.0024(11) 0.0039(10) 0.0090(11)
 O3 0.0319(14) 0.0384(15) 0.0278(12) 0.0082(12) -0.0026(10) -0.0019(11)
 O4 0.0411(16) 0.0490(17) 0.0240(12) 0.0082(13) 0.0023(11) -0.0086(12)
 O5 0.0256(13) 0.0507(17) 0.0343(14) -0.0017(12) 0.0105(11) 0.0072(13)
 O6 0.0352(15) 0.0594(19) 0.0256(12) -0.0065(14) 0.0089(11) 0.0080(13)
 O7 0.0413(16) 0.080(3) 0.0227(12) -0.0107(16) 0.0067(12) 0.0042(14)
 O9 0.065(3) 0.068(3) 0.0572(19) -0.0090(18) 0.0003(17) -0.0355(18)
 O19 0.0286(14) 0.0482(17) 0.0314(13) -0.0085(12) -0.0024(11) 0.0000(12)
 O57 0.051(2) 0.128(4) 0.0364(16) 0.000(2) 0.0133(14) -0.031(2)
 O58 0.0262(13) 0.0555(18) 0.0255(12) -0.0083(12) 0.0071(10) -0.0064(12)
 O63 0.248(8) 0.089(4) 0.094(4) 0.053(4) 0.102(5) 0.006(3)
 N4 0.0378(18) 0.0402(18) 0.0263(14) -0.0005(15) 0.0024(13) -0.0108(14)
 N52 0.0238(14) 0.0407(18) 0.0150(12) -0.0049(13) 0.0044(11) -0.0003(13)
 N53 0.0280(15) 0.0316(16) 0.0141(12) -0.0069(12) 0.0032(11) -0.0016(12)
 N54 0.0220(15) 0.0309(16) 0.0207(13) 0.0008(12) -0.0008(11) -0.0000(12)
 C4 0.0273(19) 0.043(3) 0.0224(16) -0.0041(16) 0.0014(14) -0.0008(16)
 C5 0.0265(17) 0.0304(19) 0.0156(14) 0.0032(15) 0.0041(12) -0.0012(15)
 C6 0.0319(18) 0.0293(19) 0.0188(15) -0.0062(16) 0.0046(13) -0.0020(14)
 C7 0.0238(16) 0.0248(17) 0.0178(14) -0.0012(15) 0.0046(12) -0.0020(14)
 C8 0.0247(18) 0.0306(19) 0.0177(15) -0.0030(14) 0.0027(13) 0.0008(14)
 C10 0.0258(18) 0.0213(17) 0.0248(16) -0.0055(14) 0.0029(13) 0.0011(14)
 C11 0.0263(18) 0.0251(18) 0.0194(15) -0.0054(14) 0.0018(13) 0.0005(14)
 C12 0.0328(19) 0.032(2) 0.0153(14) -0.0008(15) 0.0034(13) -0.0008(14)
 C13 0.0248(18) 0.0251(18) 0.0281(17) -0.0051(14) 0.0009(14) -0.0002(14)
 C14 0.0253(18) 0.0309(19) 0.0189(15) 0.0023(15) -0.0015(13) -0.0023(14)
 C15 0.031(2) 0.036(2) 0.0234(17) -0.0017(16) -0.0004(15) -0.0021(16)
 C16 0.032(2) 0.037(2) 0.0238(16) -0.0026(16) 0.0025(15) 0.0012(16)
 C17 0.0240(17) 0.0270(18) 0.0220(16) -0.0061(14) 0.0020(13) -0.0041(14)
 C18 0.0231(17) 0.0242(17) 0.0181(14) -0.0020(14) 0.0007(13) 0.0014(14)
 C20 0.0256(18) 0.0293(19) 0.0193(14) -0.0030(14) 0.0018(13) 0.0041(14)
 C21 0.0224(17) 0.0300(19) 0.0168(14) -0.0012(14) 0.0017(13) 0.0032(14)
 C22 0.0257(18) 0.043(3) 0.0260(17) 0.0060(17) -0.0063(15) -0.0023(16)
 C23 0.037(2) 0.0290(19) 0.0161(14) -0.0011(16) 0.0075(14) 0.0036(14)
 C24 0.037(2) 0.034(2) 0.0226(16) -0.0036(17) 0.0056(15) -0.0041(16)
 C25 0.0231(17) 0.0285(19) 0.0180(14) -0.0028(14) 0.0008(13) 0.0009(14)
 C26 0.0329(19) 0.038(2) 0.0200(15) 0.0059(17) -0.0006(14) 0.0048(16)
 C27 0.032(2) 0.043(3) 0.0250(17) -0.0119(17) 0.0002(15) -0.0024(17)
 C28 0.034(2) 0.038(2) 0.0269(18) 0.0007(16) 0.0063(15) -0.0010(16)
 C29 0.053(3) 0.028(2) 0.0229(17) 0.0006(18) 0.0006(16) -0.0016(16)
 C30 0.029(2) 0.042(3) 0.0295(18) -0.0015(17) 0.0001(15) -0.0019(17)
 C31 0.034(2) 0.0303(19) 0.0310(18) -0.0025(16) 0.0099(16) -0.0029(16)
 C32 0.0281(19) 0.045(3) 0.0259(17) -0.0078(17) 0.0086(15) -0.0000(17)
 C33 0.039(3) 0.034(2) 0.035(2) 0.0080(17) 0.0076(17) 0.0038(17)
 C34 0.0238(18) 0.037(3) 0.0277(17) 0.0025(15) 0.0030(14) 0.0066(16)
 C35 0.034(2) 0.030(2) 0.042(3) -0.0057(17) 0.0021(17) -0.0072(18)
 C36 0.056(3) 0.036(3) 0.0206(16) -0.0037(19) 0.0044(16) 0.0029(17)
 C37 0.0326(19) 0.035(2) 0.0206(16) -0.0125(16) 0.0007(14) -0.0007(15)
 C38 0.0296(19) 0.0316(19) 0.0244(16) -0.0081(16) -0.0007(14) 0.0054(15)
 C39 0.044(3) 0.037(2) 0.0309(19) 0.0066(18) 0.0155(17) 0.0042(17)
 C40 0.035(2) 0.051(3) 0.0255(17) -0.0163(18) 0.0025(16) -0.0008(18)
 C41 0.045(3) 0.044(3) 0.0286(19) 0.0028(19) 0.0106(17) 0.0078(18)
 C42 0.035(3) 0.052(3) 0.042(3) -0.010(2) -0.0015(18) -0.004(2)
 C43 0.033(2) 0.038(2) 0.0236(17) 0.0035(17) 0.0050(15) 0.0014(16)
 C44 0.041(3) 0.037(3) 0.0241(17) 0.0002(17) 0.0040(16) -0.0005(16)
 C45 0.060(3) 0.029(2) 0.037(2) 0.003(2) 0.0002(19) 0.0037(18)
 C46 0.060(3) 0.037(3) 0.036(2) 0.006(2) 0.0150(19) -0.0010(19)
 C47 0.042(3) 0.064(3) 0.031(2) -0.008(3) -0.0100(18) 0.004(2)
 C48 0.061(3) 0.035(3) 0.049(3) 0.001(3) 0.004(3) -0.013(2)
 C49 0.053(3) 0.061(3) 0.0215(18) -0.014(3) -0.0021(18) 0.0060(19)
 C50 0.065(3) 0.037(3) 0.0231(17) 0.000(2) 0.0102(18) -0.0032(17)
 C51 0.063(3) 0.039(3) 0.048(3) 0.003(3) 0.016(3) 0.009(2)
 C55 0.0275(18) 0.0297(18) 0.0221(15) 0.0035(16) 0.0038(13) -0.0032(15)
 C56 0.0298(18) 0.0186(16) 0.0182(15) -0.0018(14) 0.0022(13) 0.0011(13)
 C60 0.106(6) 0.134(7) 0.103(6) 0.050(5) 0.003(5) -0.042(5)
 C61 0.141(7) 0.042(3) 0.077(4) 0.012(4) 0.061(4) -0.001(3)
 C62 0.220(11) 0.117(7) 0.072(5) 0.084(7) 0.040(6) 0.019(5)

#==============================================================================
_computing_data_collection             'RAPID AUTO (Rigaku, ????)'
_computing_cell_refinement             'RAPID AUTO'
_computing_data_reduction              'RAPID AUTO'
_computing_structure_solution          'SIR2004 (Burla, et al., 2005)'
_computing_structure_refinement        'SHELXL97 (Sheldrick, 2008)'
_computing_publication_material        'CrystalStructure 4.0 (Rigaku, 2010)'
_computing_molecular_graphics          'CrystalStructure 4.0'

#==============================================================================
# MOLECULAR GEOMETRY

_geom_special_details
;
    ENTER SPECIAL DETAILS OF THE MOLECULAR GEOMETRY
;

loop_
_geom_bond_atom_site_label_1
_geom_bond_atom_site_label_2
_geom_bond_distance
_geom_bond_publ_flag
_geom_bond_site_symmetry_1
_geom_bond_site_symmetry_2
S1 O5 1.426(3) yes . .
S1 O19 1.432(3) yes . .
S1 N54 1.675(3) yes . .
S1 C34 1.750(4) yes . .
S2 O3 1.431(3) yes . .
S2 O58 1.430(3) yes . .
S2 N53 1.656(3) yes . .
S2 C17 1.755(4) yes . .
S3 O1 1.594(3) yes . .
S3 O4 1.414(3) yes . .
S3 O6 1.417(3) yes . .
S3 N52 1.618(3) yes . .
S4 O7 1.592(4) yes . .
S4 O9 1.411(4) yes . .
S4 O57 1.413(4) yes . .
S4 N4 1.630(3) yes . .
F1 C43 1.341(4) yes . .
F2 C38 1.338(5) yes . .
F3 C43 1.334(4) yes . .
F4 C38 1.346(4) yes . .
F5 C43 1.343(5) yes . .
F59 C38 1.336(4) yes . .
O1 C55 1.417(5) yes . .
O7 C40 1.415(5) yes . .
O63 C61 1.204(9) yes . .
N4 C6 1.497(5) yes . .
N4 C28 1.434(5) yes . .
N52 C8 1.427(4) yes . .
N52 C21 1.503(5) yes . .
N53 C7 1.430(5) yes . .
N53 C18 1.418(4) yes . .
N54 C10 1.447(5) yes . .
N54 C20 1.425(4) yes . .
C4 C5 1.370(5) yes . .
C4 C32 1.394(5) yes . .
C5 C7 1.403(4) yes . .
C5 C25 1.520(5) yes . .
C6 C11 1.567(5) yes . .
C6 C37 1.515(5) yes . .
C7 C12 1.389(5) yes . .
C8 C18 1.315(5) yes . .
C10 C15 1.392(5) yes . .
C10 C56 1.398(5) yes . .
C11 C20 1.514(5) yes . .
C11 C38 1.531(5) yes . .
C11 C56 1.518(5) yes . .
C12 C23 1.386(6) yes . .
C13 C31 1.394(5) yes . .
C13 C56 1.370(5) yes . .
C14 C16 1.390(5) yes . .
C14 C21 1.513(5) yes . .
C14 C55 1.382(5) yes . .
C15 C24 1.377(6) yes . .
C16 C30 1.384(5) yes . .
C17 C29 1.386(5) yes . .
C17 C36 1.381(5) yes . .
C18 C25 1.528(5) yes . .
C20 C28 1.336(5) yes . .
C21 C25 1.558(5) yes . .
C22 C26 1.386(6) yes . .
C22 C30 1.392(5) yes . .
C23 C32 1.386(5) yes . .
C24 C31 1.378(5) yes . .
C25 C43 1.531(5) yes . .
C26 C55 1.380(5) yes . .
C27 C37 1.398(6) yes . .
C27 C42 1.374(6) yes . .
C29 C50 1.378(6) yes . .
C33 C41 1.400(6) yes . .
C33 C46 1.389(6) yes . .
C33 C51 1.502(6) yes . .
C34 C39 1.388(6) yes . .
C34 C44 1.399(6) yes . .
C35 C45 1.387(6) yes . .
C35 C48 1.506(6) yes . .
C35 C50 1.379(6) yes . .
C36 C45 1.380(6) yes . .
C37 C40 1.387(5) yes . .
C39 C46 1.389(6) yes . .
C40 C49 1.381(6) yes . .
C41 C44 1.374(6) yes . .
C42 C47 1.386(6) yes . .
C47 C49 1.378(7) yes . .
C60 C61 1.478(10) yes . .
C61 C62 1.497(12) yes . .
C4 H4 0.950 no . .
C6 H6 1.000 no . .
C8 H8 0.950 no . .
C12 H12 0.950 no . .
C13 H13 0.950 no . .
C15 H15 0.950 no . .
C16 H16 0.950 no . .
C21 H21 1.000 no . .
C22 H22 0.950 no . .
C23 H23 0.950 no . .
C24 H24 0.950 no . .
C26 H26 0.950 no . .
C27 H27 0.950 no . .
C28 H28 0.950 no . .
C29 H29 0.950 no . .
C30 H30 0.950 no . .
C31 H31 0.950 no . .
C32 H32 0.950 no . .
C36 H36 0.950 no . .
C39 H39 0.950 no . .
C41 H41 0.950 no . .
C42 H42 0.950 no . .
C44 H44 0.950 no . .
C45 H45 0.950 no . .
C46 H46 0.950 no . .
C47 H47 0.950 no . .
C48 H48A 0.980 no . .
C48 H48B 0.980 no . .
C48 H48C 0.980 no . .
C49 H49 0.950 no . .
C50 H50 0.950 no . .
C51 H51A 0.980 no . .
C51 H51B 0.980 no . .
C51 H51C 0.980 no . .
C60 H60A 0.980 no . .
C60 H60B 0.980 no . .
C60 H60C 0.980 no . .
C62 H62A 0.980 no . .
C62 H62B 0.980 no . .
C62 H62C 0.980 no . .

loop_
_geom_angle_atom_site_label_1
_geom_angle_atom_site_label_2
_geom_angle_atom_site_label_3
_geom_angle
_geom_angle_publ_flag
_geom_angle_site_symmetry_1
_geom_angle_site_symmetry_2
_geom_angle_site_symmetry_3
O5 S1 O19 121.06(16) yes . . .
O5 S1 N54 103.89(15) yes . . .
O5 S1 C34 109.46(17) yes . . .
O19 S1 N54 105.46(15) yes . . .
O19 S1 C34 109.19(16) yes . . .
N54 S1 C34 106.74(16) yes . . .
O3 S2 O58 120.90(16) yes . . .
O3 S2 N53 108.05(15) yes . . .
O3 S2 C17 108.10(15) yes . . .
O58 S2 N53 103.96(14) yes . . .
O58 S2 C17 110.27(17) yes . . .
N53 S2 C17 104.25(15) yes . . .
O1 S3 O4 107.33(15) yes . . .
O1 S3 O6 106.48(16) yes . . .
O1 S3 N52 102.91(14) yes . . .
O4 S3 O6 120.61(17) yes . . .
O4 S3 N52 109.01(17) yes . . .
O6 S3 N52 109.04(15) yes . . .
O7 S4 O9 106.89(18) yes . . .
O7 S4 O57 106.1(3) yes . . .
O7 S4 N4 103.07(17) yes . . .
O9 S4 O57 121.6(3) yes . . .
O9 S4 N4 108.2(2) yes . . .
O57 S4 N4 109.39(18) yes . . .
S3 O1 C55 115.1(3) yes . . .
S4 O7 C40 113.9(3) yes . . .
S4 N4 C6 120.5(3) yes . . .
S4 N4 C28 123.9(3) yes . . .
C6 N4 C28 109.8(3) yes . . .
S3 N52 C8 125.5(3) yes . . .
S3 N52 C21 121.76(19) yes . . .
C8 N52 C21 109.4(3) yes . . .
S2 N53 C7 127.0(2) yes . . .
S2 N53 C18 125.1(3) yes . . .
C7 N53 C18 107.8(3) yes . . .
S1 N54 C10 122.4(2) yes . . .
S1 N54 C20 120.5(3) yes . . .
C10 N54 C20 105.8(3) yes . . .
C5 C4 C32 119.3(3) yes . . .
C4 C5 C7 120.2(3) yes . . .
C4 C5 C25 130.8(3) yes . . .
C7 C5 C25 108.9(3) yes . . .
N4 C6 C11 101.7(3) yes . . .
N4 C6 C37 112.8(3) yes . . .
C11 C6 C37 118.1(3) yes . . .
N53 C7 C5 110.2(3) yes . . .
N53 C7 C12 128.6(3) yes . . .
C5 C7 C12 121.2(3) yes . . .
N52 C8 C18 108.6(3) yes . . .
N54 C10 C15 127.7(3) yes . . .
N54 C10 C56 111.0(3) yes . . .
C15 C10 C56 121.3(4) yes . . .
C6 C11 C20 100.9(3) yes . . .
C6 C11 C38 113.3(3) yes . . .
C6 C11 C56 121.3(3) yes . . .
C20 C11 C38 110.4(3) yes . . .
C20 C11 C56 101.4(3) yes . . .
C38 C11 C56 108.2(3) yes . . .
C7 C12 C23 117.5(3) yes . . .
C31 C13 C56 118.4(3) yes . . .
C16 C14 C21 119.3(3) yes . . .
C16 C14 C55 117.3(3) yes . . .
C21 C14 C55 123.4(3) yes . . .
C10 C15 C24 117.1(3) yes . . .
C14 C16 C30 121.5(4) yes . . .
S2 C17 C29 119.5(3) yes . . .
S2 C17 C36 119.9(3) yes . . .
C29 C17 C36 120.6(4) yes . . .
N53 C18 C8 135.6(3) yes . . .
N53 C18 C25 108.4(3) yes . . .
C8 C18 C25 112.9(3) yes . . .
N54 C20 C11 109.0(3) yes . . .
N54 C20 C28 136.6(4) yes . . .
C11 C20 C28 112.7(3) yes . . .
N52 C21 C14 113.0(3) yes . . .
N52 C21 C25 101.5(3) yes . . .
C14 C21 C25 119.3(3) yes . . .
C26 C22 C30 120.1(3) yes . . .
C12 C23 C32 121.9(3) yes . . .
C15 C24 C31 122.1(4) yes . . .
C5 C25 C18 101.4(3) yes . . .
C5 C25 C21 120.0(3) yes . . .
C5 C25 C43 109.9(3) yes . . .
C18 C25 C21 100.1(3) yes . . .
C18 C25 C43 110.0(3) yes . . .
C21 C25 C43 113.8(3) yes . . .
C22 C26 C55 118.8(4) yes . . .
C37 C27 C42 121.1(4) yes . . .
N4 C28 C20 108.3(4) yes . . .
C17 C29 C50 119.2(4) yes . . .
C16 C30 C22 119.5(4) yes . . .
C13 C31 C24 120.5(4) yes . . .
C4 C32 C23 119.8(4) yes . . .
C41 C33 C46 118.2(4) yes . . .
C41 C33 C51 120.8(4) yes . . .
C46 C33 C51 121.1(4) yes . . .
S1 C34 C39 119.7(3) yes . . .
S1 C34 C44 119.9(3) yes . . .
C39 C34 C44 120.4(4) yes . . .
C45 C35 C48 121.0(4) yes . . .
C45 C35 C50 118.1(4) yes . . .
C48 C35 C50 120.9(4) yes . . .
C17 C36 C45 119.0(4) yes . . .
C6 C37 C27 119.9(3) yes . . .
C6 C37 C40 123.4(4) yes . . .
C27 C37 C40 116.6(3) yes . . .
F2 C38 F4 107.2(3) yes . . .
F2 C38 F59 106.7(3) yes . . .
F2 C38 C11 111.5(3) yes . . .
F4 C38 F59 106.2(3) yes . . .
F4 C38 C11 112.8(3) yes . . .
F59 C38 C11 112.0(3) yes . . .
C34 C39 C46 119.5(4) yes . . .
O7 C40 C37 119.5(3) yes . . .
O7 C40 C49 117.4(4) yes . . .
C37 C40 C49 123.1(4) yes . . .
C33 C41 C44 121.8(4) yes . . .
C27 C42 C47 120.6(4) yes . . .
F1 C43 F3 106.8(3) yes . . .
F1 C43 F5 106.4(3) yes . . .
F1 C43 C25 112.3(3) yes . . .
F3 C43 F5 107.2(3) yes . . .
F3 C43 C25 112.0(3) yes . . .
F5 C43 C25 111.8(3) yes . . .
C34 C44 C41 119.0(4) yes . . .
C35 C45 C36 121.6(4) yes . . .
C33 C46 C39 121.2(4) yes . . .
C42 C47 C49 119.8(4) yes . . .
C40 C49 C47 118.7(4) yes . . .
C29 C50 C35 121.6(4) yes . . .
O1 C55 C14 120.1(3) yes . . .
O1 C55 C26 117.1(3) yes . . .
C14 C55 C26 122.8(4) yes . . .
C10 C56 C11 108.2(3) yes . . .
C10 C56 C13 120.6(3) yes . . .
C11 C56 C13 130.9(3) yes . . .
O63 C61 C60 122.0(7) yes . . .
O63 C61 C62 123.5(6) yes . . .
C60 C61 C62 114.1(7) yes . . .
C5 C4 H4 120.325 no . . .
C32 C4 H4 120.334 no . . .
N4 C6 H6 107.912 no . . .
C11 C6 H6 107.920 no . . .
C37 C6 H6 107.921 no . . .
N52 C8 H8 125.712 no . . .
C18 C8 H8 125.713 no . . .
C7 C12 H12 121.250 no . . .
C23 C12 H12 121.241 no . . .
C31 C13 H13 120.799 no . . .
C56 C13 H13 120.811 no . . .
C10 C15 H15 121.466 no . . .
C24 C15 H15 121.470 no . . .
C14 C16 H16 119.232 no . . .
C30 C16 H16 119.238 no . . .
N52 C21 H21 107.455 no . . .
C14 C21 H21 107.452 no . . .
C25 C21 H21 107.452 no . . .
C26 C22 H22 119.958 no . . .
C30 C22 H22 119.965 no . . .
C12 C23 H23 119.069 no . . .
C32 C23 H23 119.072 no . . .
C15 C24 H24 118.942 no . . .
C31 C24 H24 118.937 no . . .
C22 C26 H26 120.611 no . . .
C55 C26 H26 120.609 no . . .
C37 C27 H27 119.447 no . . .
C42 C27 H27 119.450 no . . .
N4 C28 H28 125.859 no . . .
C20 C28 H28 125.855 no . . .
C17 C29 H29 120.425 no . . .
C50 C29 H29 120.419 no . . .
C16 C30 H30 120.250 no . . .
C22 C30 H30 120.246 no . . .
C13 C31 H31 119.742 no . . .
C24 C31 H31 119.745 no . . .
C4 C32 H32 120.082 no . . .
C23 C32 H32 120.084 no . . .
C17 C36 H36 120.488 no . . .
C45 C36 H36 120.483 no . . .
C34 C39 H39 120.273 no . . .
C46 C39 H39 120.270 no . . .
C33 C41 H41 119.104 no . . .
C44 C41 H41 119.131 no . . .
C27 C42 H42 119.699 no . . .
C47 C42 H42 119.700 no . . .
C34 C44 H44 120.488 no . . .
C41 C44 H44 120.504 no . . .
C35 C45 H45 119.228 no . . .
C36 C45 H45 119.214 no . . .
C33 C46 H46 119.421 no . . .
C39 C46 H46 119.423 no . . .
C42 C47 H47 120.124 no . . .
C49 C47 H47 120.115 no . . .
C35 C48 H48A 109.476 no . . .
C35 C48 H48B 109.482 no . . .
C35 C48 H48C 109.470 no . . .
H48A C48 H48B 109.461 no . . .
H48A C48 H48C 109.469 no . . .
H48B C48 H48C 109.469 no . . .
C40 C49 H49 120.629 no . . .
C47 C49 H49 120.633 no . . .
C29 C50 H50 119.212 no . . .
C35 C50 H50 119.206 no . . .
C33 C51 H51A 109.468 no . . .
C33 C51 H51B 109.468 no . . .
C33 C51 H51C 109.473 no . . .
H51A C51 H51B 109.472 no . . .
H51A C51 H51C 109.469 no . . .
H51B C51 H51C 109.477 no . . .
C61 C60 H60A 109.472 no . . .
C61 C60 H60B 109.472 no . . .
C61 C60 H60C 109.463 no . . .
H60A C60 H60B 109.475 no . . .
H60A C60 H60C 109.474 no . . .
H60B C60 H60C 109.471 no . . .
C61 C62 H62A 109.475 no . . .
C61 C62 H62B 109.475 no . . .
C61 C62 H62C 109.478 no . . .
H62A C62 H62B 109.471 no . . .
H62A C62 H62C 109.453 no . . .
H62B C62 H62C 109.474 no . . .

loop_
_geom_torsion_atom_site_label_1
_geom_torsion_atom_site_label_2
_geom_torsion_atom_site_label_3
_geom_torsion_atom_site_label_4
_geom_torsion
_geom_torsion_publ_flag
_geom_torsion_site_symmetry_1
_geom_torsion_site_symmetry_2
_geom_torsion_site_symmetry_3
_geom_torsion_site_symmetry_4
O5 S1 N54 C10 178.1(2) no . . . .
O5 S1 N54 C20 39.6(3) no . . . .
O5 S1 C34 C39 -22.6(3) no . . . .
O5 S1 C34 C44 159.4(2) no . . . .
O19 S1 N54 C10 -53.6(3) no . . . .
O19 S1 N54 C20 167.9(2) no . . . .
O19 S1 C34 C39 -157.2(3) no . . . .
O19 S1 C34 C44 24.8(3) no . . . .
N54 S1 C34 C39 89.3(3) no . . . .
N54 S1 C34 C44 -88.8(3) no . . . .
C34 S1 N54 C10 62.5(3) no . . . .
C34 S1 N54 C20 -76.0(3) no . . . .
O3 S2 N53 C7 45.5(3) no . . . .
O3 S2 N53 C18 -130.3(3) no . . . .
O3 S2 C17 C29 -7.9(3) no . . . .
O3 S2 C17 C36 174.4(3) no . . . .
O58 S2 N53 C7 175.1(3) no . . . .
O58 S2 N53 C18 -0.7(3) no . . . .
O58 S2 C17 C29 -142.1(3) no . . . .
O58 S2 C17 C36 40.3(3) no . . . .
N53 S2 C17 C29 106.8(3) no . . . .
N53 S2 C17 C36 -70.8(3) no . . . .
C17 S2 N53 C7 -69.4(3) no . . . .
C17 S2 N53 C18 114.9(3) no . . . .
O4 S3 O1 C55 60.1(2) no . . . .
O6 S3 O1 C55 -169.49(16) no . . . .
O1 S3 N52 C8 -118.9(3) no . . . .
O1 S3 N52 C21 38.1(3) no . . . .
N52 S3 O1 C55 -54.9(2) no . . . .
O4 S3 N52 C8 127.4(3) no . . . .
O4 S3 N52 C21 -75.6(3) no . . . .
O6 S3 N52 C8 -6.2(3) no . . . .
O6 S3 N52 C21 150.9(3) no . . . .
O9 S4 O7 C40 56.4(3) no . . . .
O57 S4 O7 C40 -172.5(2) no . . . .
O7 S4 N4 C6 38.8(3) no . . . .
O7 S4 N4 C28 -111.5(3) no . . . .
N4 S4 O7 C40 -57.6(3) no . . . .
O9 S4 N4 C6 -74.1(3) no . . . .
O9 S4 N4 C28 135.5(3) no . . . .
O57 S4 N4 C6 151.4(3) no . . . .
O57 S4 N4 C28 1.1(4) no . . . .
S3 O1 C55 C14 41.8(4) no . . . .
S3 O1 C55 C26 -138.6(3) no . . . .
S4 O7 C40 C37 42.1(5) no . . . .
S4 O7 C40 C49 -138.0(3) no . . . .
S4 N4 C6 C11 -131.7(3) no . . . .
S4 N4 C6 C37 -4.2(4) no . . . .
S4 N4 C28 C20 142.5(3) no . . . .
C6 N4 C28 C20 -10.6(4) no . . . .
C28 N4 C6 C11 22.5(4) no . . . .
C28 N4 C6 C37 149.9(3) no . . . .
S3 N52 C8 C18 147.8(3) no . . . .
S3 N52 C21 C14 -7.0(4) no . . . .
S3 N52 C21 C25 -136.0(3) no . . . .
C8 N52 C21 C14 153.3(3) no . . . .
C8 N52 C21 C25 24.3(3) no . . . .
C21 N52 C8 C18 -11.6(4) no . . . .
S2 N53 C7 C5 173.5(2) no . . . .
S2 N53 C7 C12 -7.2(5) no . . . .
S2 N53 C18 C8 36.5(6) no . . . .
S2 N53 C18 C25 -165.8(2) no . . . .
C7 N53 C18 C8 -139.9(4) no . . . .
C7 N53 C18 C25 17.7(4) no . . . .
C18 N53 C7 C5 -10.1(4) no . . . .
C18 N53 C7 C12 169.2(3) no . . . .
S1 N54 C10 C15 28.7(5) no . . . .
S1 N54 C10 C56 -153.0(2) no . . . .
S1 N54 C20 C11 164.14(19) no . . . .
S1 N54 C20 C28 1.0(6) no . . . .
C10 N54 C20 C11 19.7(4) no . . . .
C10 N54 C20 C28 -143.5(4) no . . . .
C20 N54 C10 C15 172.3(3) no . . . .
C20 N54 C10 C56 -9.4(4) no . . . .
C5 C4 C32 C23 0.4(6) no . . . .
C32 C4 C5 C7 -2.2(6) no . . . .
C32 C4 C5 C25 -178.0(4) no . . . .
C4 C5 C7 N53 -178.3(3) no . . . .
C4 C5 C7 C12 2.3(5) no . . . .
C4 C5 C25 C18 -172.2(4) no . . . .
C4 C5 C25 C21 -63.4(5) no . . . .
C4 C5 C25 C43 71.4(5) no . . . .
C7 C5 C25 C18 11.7(4) no . . . .
C7 C5 C25 C21 120.5(3) no . . . .
C7 C5 C25 C43 -104.8(3) no . . . .
C25 C5 C7 N53 -1.7(4) no . . . .
C25 C5 C7 C12 178.9(3) no . . . .
N4 C6 C11 C20 -24.3(3) no . . . .
N4 C6 C11 C38 93.8(3) no . . . .
N4 C6 C11 C56 -135.0(3) no . . . .
N4 C6 C37 C27 160.4(3) no . . . .
N4 C6 C37 C40 -19.6(5) no . . . .
C11 C6 C37 C27 -81.4(4) no . . . .
C11 C6 C37 C40 98.6(4) no . . . .
C37 C6 C11 C20 -148.3(3) no . . . .
C37 C6 C11 C38 -30.2(4) no . . . .
C37 C6 C11 C56 101.0(4) no . . . .
N53 C7 C12 C23 -179.8(3) no . . . .
C5 C7 C12 C23 -0.5(5) no . . . .
N52 C8 C18 N53 149.7(4) no . . . .
N52 C8 C18 C25 -7.3(4) no . . . .
N54 C10 C15 C24 -179.6(3) no . . . .
N54 C10 C56 C11 -4.6(4) no . . . .
N54 C10 C56 C13 -178.4(3) no . . . .
C15 C10 C56 C11 173.8(3) no . . . .
C15 C10 C56 C13 -0.0(5) no . . . .
C56 C10 C15 C24 2.2(5) no . . . .
C6 C11 C20 N54 -147.0(3) no . . . .
C6 C11 C20 C28 20.6(4) no . . . .
C6 C11 C38 F2 71.3(4) no . . . .
C6 C11 C38 F4 -49.4(4) no . . . .
C6 C11 C38 F59 -169.2(3) no . . . .
C6 C11 C56 C10 126.0(3) no . . . .
C6 C11 C56 C13 -61.0(5) no . . . .
C20 C11 C38 F2 -176.3(3) no . . . .
C20 C11 C38 F4 63.0(4) no . . . .
C20 C11 C38 F59 -56.8(4) no . . . .
C38 C11 C20 N54 92.9(3) no . . . .
C38 C11 C20 C28 -99.6(3) no . . . .
C20 C11 C56 C10 15.6(4) no . . . .
C20 C11 C56 C13 -171.4(3) no . . . .
C56 C11 C20 N54 -21.7(4) no . . . .
C56 C11 C20 C28 145.9(3) no . . . .
C38 C11 C56 C10 -100.6(3) no . . . .
C38 C11 C56 C13 72.4(4) no . . . .
C56 C11 C38 F2 -66.2(3) no . . . .
C56 C11 C38 F4 173.2(3) no . . . .
C56 C11 C38 F59 53.4(4) no . . . .
C7 C12 C23 C32 -1.4(5) no . . . .
C31 C13 C56 C10 -2.2(5) no . . . .
C31 C13 C56 C11 -174.5(3) no . . . .
C56 C13 C31 C24 2.3(5) no . . . .
C16 C14 C21 N52 162.8(3) no . . . .
C16 C14 C21 C25 -78.1(4) no . . . .
C21 C14 C16 C30 -179.1(3) no . . . .
C16 C14 C55 O1 179.7(3) no . . . .
C16 C14 C55 C26 0.1(6) no . . . .
C55 C14 C16 C30 -1.5(5) no . . . .
C21 C14 C55 O1 -2.9(6) no . . . .
C21 C14 C55 C26 177.5(3) no . . . .
C55 C14 C21 N52 -14.6(5) no . . . .
C55 C14 C21 C25 104.6(4) no . . . .
C10 C15 C24 C31 -2.2(6) no . . . .
C14 C16 C30 C22 2.0(6) no . . . .
S2 C17 C29 C50 -177.9(3) no . . . .
S2 C17 C36 C45 178.1(3) no . . . .
C29 C17 C36 C45 0.5(6) no . . . .
C36 C17 C29 C50 -0.3(6) no . . . .
N53 C18 C25 C5 -17.8(3) no . . . .
N53 C18 C25 C21 -141.4(3) no . . . .
N53 C18 C25 C43 98.5(3) no . . . .
C8 C18 C25 C5 145.4(3) no . . . .
C8 C18 C25 C21 21.8(4) no . . . .
C8 C18 C25 C43 -98.2(3) no . . . .
N54 C20 C28 N4 155.6(4) no . . . .
C11 C20 C28 N4 -7.1(4) no . . . .
N52 C21 C25 C5 -135.4(3) no . . . .
N52 C21 C25 C18 -25.8(3) no . . . .
N52 C21 C25 C43 91.5(3) no . . . .
C14 C21 C25 C5 99.8(4) no . . . .
C14 C21 C25 C18 -150.7(3) no . . . .
C14 C21 C25 C43 -33.4(4) no . . . .
C26 C22 C30 C16 -1.0(6) no . . . .
C30 C22 C26 C55 -0.4(6) no . . . .
C12 C23 C32 C4 1.5(6) no . . . .
C15 C24 C31 C13 0.0(6) no . . . .
C5 C25 C43 F1 177.6(3) no . . . .
C5 C25 C43 F3 57.3(4) no . . . .
C5 C25 C43 F5 -62.9(4) no . . . .
C18 C25 C43 F1 66.7(4) no . . . .
C18 C25 C43 F3 -53.5(4) no . . . .
C18 C25 C43 F5 -173.8(3) no . . . .
C21 C25 C43 F1 -44.7(4) no . . . .
C21 C25 C43 F3 -164.9(3) no . . . .
C21 C25 C43 F5 74.8(4) no . . . .
C22 C26 C55 O1 -178.7(3) no . . . .
C22 C26 C55 C14 0.9(6) no . . . .
C37 C27 C42 C47 1.7(6) no . . . .
C42 C27 C37 C6 177.7(4) no . . . .
C42 C27 C37 C40 -2.3(6) no . . . .
C17 C29 C50 C35 0.6(6) no . . . .
C41 C33 C46 C39 -0.7(6) no . . . .
C46 C33 C41 C44 0.4(6) no . . . .
C51 C33 C41 C44 180.0(4) no . . . .
C51 C33 C46 C39 179.7(4) no . . . .
S1 C34 C39 C46 -177.2(3) no . . . .
S1 C34 C44 C41 176.9(3) no . . . .
C39 C34 C44 C41 -1.1(5) no . . . .
C44 C34 C39 C46 0.8(6) no . . . .
C48 C35 C45 C36 -178.5(4) no . . . .
C45 C35 C50 C29 -1.2(6) no . . . .
C50 C35 C45 C36 1.4(6) no . . . .
C48 C35 C50 C29 178.7(4) no . . . .
C17 C36 C45 C35 -1.1(7) no . . . .
C6 C37 C40 O7 0.5(6) no . . . .
C6 C37 C40 C49 -179.4(3) no . . . .
C27 C37 C40 O7 -179.5(4) no . . . .
C27 C37 C40 C49 0.7(6) no . . . .
C34 C39 C46 C33 0.2(6) no . . . .
O7 C40 C49 C47 -178.3(4) no . . . .
C37 C40 C49 C47 1.6(7) no . . . .
C33 C41 C44 C34 0.6(6) no . . . .
C27 C42 C47 C49 0.7(7) no . . . .
C42 C47 C49 C40 -2.2(7) no . . . .

loop_
_geom_contact_atom_site_label_1
_geom_contact_atom_site_label_2
_geom_contact_distance
_geom_contact_publ_flag
_geom_contact_site_symmetry_1
_geom_contact_site_symmetry_2
S1 C15 3.271(4) no . .
S1 C28 3.287(4) no . .
S2 C8 3.412(3) no . .
S2 C12 3.305(4) no . .
S3 F1 3.523(3) no . .
S3 C14 2.950(4) no . .
S4 F4 3.504(3) no . .
S4 C37 2.914(4) no . .
F1 O1 2.893(3) no . .
F1 N52 2.997(4) no . .
F1 C8 3.208(4) no . .
F1 C14 3.028(4) no . .
F1 C18 2.960(4) no . .
F1 C21 2.860(4) no . .
F1 C55 3.091(4) no . .
F2 C6 3.074(4) no . .
F2 C13 3.120(4) no . .
F2 C27 3.134(5) no . .
F2 C37 2.892(5) no . .
F2 C40 3.450(5) no . .
F2 C56 2.899(4) no . .
F3 N53 3.099(4) no . .
F3 C5 2.856(4) no . .
F3 C7 3.215(4) no . .
F3 C18 2.829(4) no . .
F3 C36 3.499(5) no . .
F4 O7 2.783(4) no . .
F4 N4 3.055(4) no . .
F4 C6 2.904(5) no . .
F4 C20 2.935(4) no . .
F4 C28 3.215(5) no . .
F4 C37 3.040(5) no . .
F4 C40 3.011(5) no . .
F5 C4 3.125(5) no . .
F5 C5 2.909(4) no . .
F5 C14 2.993(5) no . .
F5 C16 3.211(5) no . .
F5 C21 3.117(4) no . .
F59 N54 3.030(4) no . .
F59 C10 3.073(4) no . .
F59 C13 3.585(5) no . .
F59 C20 2.860(4) no . .
F59 C56 2.786(4) no . .
O1 C21 2.926(4) no . .
O3 C7 3.121(4) no . .
O3 C12 3.147(5) no . .
O3 C29 2.892(5) no . .
O4 C14 3.301(5) no . .
O4 C21 3.287(5) no . .
O4 C55 2.929(5) no . .
O5 C20 2.883(4) no . .
O5 C28 2.985(4) no . .
O5 C39 2.958(5) no . .
O6 C8 2.917(4) no . .
O7 C6 2.919(4) no . .
O7 C28 3.599(4) no . .
O9 C6 3.246(5) no . .
O9 C37 3.198(5) no . .
O9 C40 2.862(6) no . .
O19 C10 3.068(4) no . .
O19 C15 3.024(5) no . .
O19 C44 2.972(5) no . .
O57 C28 2.902(5) no . .
O58 C8 2.966(4) no . .
O58 C18 2.827(4) no . .
O58 C36 3.068(5) no . .
N4 C38 3.245(5) no . .
N4 C40 2.900(5) no . .
N52 N53 3.589(4) no . .
N52 C43 3.219(5) no . .
N52 C55 2.887(4) no . .
N53 C21 3.529(4) no . .
N53 C36 3.297(5) no . .
N53 C43 3.272(5) no . .
N54 C6 3.583(4) no . .
N54 C38 3.221(5) no . .
N54 C39 3.536(5) no . .
N54 C44 3.542(5) no . .
C4 C12 2.812(5) no . .
C4 C21 3.441(5) no . .
C4 C43 3.289(6) no . .
C5 C8 3.484(5) no . .
C5 C23 2.755(5) no . .
C6 C13 3.456(5) no . .
C7 C8 3.525(5) no . .
C7 C17 3.395(5) no . .
C7 C32 2.760(5) no . .
C7 C43 3.322(5) no . .
C8 C43 3.257(5) no . .
C10 C28 3.552(5) no . .
C10 C31 2.744(6) no . .
C10 C34 3.337(5) no . .
C10 C38 3.241(5) no . .
C11 C27 3.403(5) no . .
C11 C40 3.582(5) no . .
C13 C15 2.818(5) no . .
C13 C38 3.263(5) no . .
C14 C22 2.797(5) no . .
C14 C43 3.020(5) no . .
C15 C44 3.462(6) no . .
C16 C25 3.373(5) no . .
C16 C26 2.768(5) no . .
C17 C35 2.776(6) no . .
C20 C34 3.427(5) no . .
C24 C56 2.745(5) no . .
C27 C49 2.769(6) no . .
C28 C38 3.277(6) no . .
C28 C39 3.499(5) no . .
C28 C56 3.493(5) no . .
C29 C45 2.755(6) no . .
C30 C55 2.748(6) no . .
C33 C34 2.790(6) no . .
C36 C50 2.759(5) no . .
C37 C38 2.975(5) no . .
C37 C47 2.802(5) no . .
C38 C40 3.501(5) no . .
C39 C41 2.769(6) no . .
C40 C42 2.730(6) no . .
C44 C46 2.779(6) no . .
F2 N52 3.270(4) no . .
F2 N53 3.357(4) no . .
F2 C5 3.499(4) no . .
F2 C7 3.434(4) no . .
F2 C8 3.118(4) no . .
F2 C18 3.133(4) no . .
F2 C21 3.180(4) no . .
F2 C25 3.514(4) no . .
F3 O9 3.553(5) no . 2_656
F3 C51 3.455(6) no . 2_657
F4 C16 3.515(5) no . 1_655
F4 C30 3.452(5) no . 1_655
F5 O58 3.278(4) no . 1_455
F59 O3 3.200(4) no . .
F59 C4 3.179(5) no . 1_655
F59 C32 3.196(4) no . 1_655
O3 F59 3.200(4) no . .
O3 C22 3.386(4) no . 1_656
O3 C26 3.414(4) no . 1_656
O3 C32 3.476(5) no . 1_655
O4 C12 3.494(4) no . 1_554
O4 C23 3.281(4) no . 1_554
O4 C24 3.573(5) no . 1_554
O4 C31 3.528(5) no . 1_554
O4 C49 3.564(6) no . .
O5 O63 3.290(6) no . 1_655
O5 C13 3.256(5) no . 1_655
O5 C27 3.386(5) no . 1_655
O5 C48 3.517(6) no . 2_747
O6 C22 3.313(5) no . 1_655
O6 C29 3.286(5) no . 1_554
O6 C30 3.469(5) no . 1_655
O6 C50 3.357(5) no . 1_554
O7 C24 3.569(5) no . 1_554
O9 F3 3.553(5) no . 2_646
O9 C36 3.343(5) no . 2_646
O9 C45 3.253(5) no . 2_646
O9 C62 3.377(10) no . .
O19 C31 3.336(5) no . 1_655
O19 C49 3.441(5) no . 1_656
O57 C42 3.250(6) no . 1_655
O57 C47 3.581(6) no . 1_655
O57 C60 3.334(10) no . 1_655
O58 F5 3.278(4) no . 1_655
O63 O5 3.290(6) no . 1_455
O63 C27 3.424(7) no . .
O63 C28 3.506(8) no . 1_455
O63 C39 3.439(8) no . 1_455
N52 F2 3.270(4) no . .
N53 F2 3.357(4) no . .
C4 F59 3.179(5) no . 1_455
C5 F2 3.499(4) no . .
C7 F2 3.434(4) no . .
C8 F2 3.118(4) no . .
C12 O4 3.494(4) no . 1_556
C12 C31 3.486(5) no . .
C13 O5 3.256(5) no . 1_455
C16 F4 3.515(5) no . 1_455
C16 C42 3.595(6) no . .
C16 C47 3.515(6) no . .
C18 F2 3.133(4) no . .
C21 F2 3.180(4) no . .
C22 O3 3.386(4) no . 1_454
C22 O6 3.313(5) no . 1_455
C22 C24 3.588(6) no . 1_454
C23 O4 3.281(4) no . 1_556
C23 C31 3.461(5) no . .
C24 O4 3.573(5) no . 1_556
C24 O7 3.569(5) no . 1_556
C24 C22 3.588(6) no . 1_656
C25 F2 3.514(4) no . .
C26 O3 3.414(4) no . 1_454
C27 O5 3.386(5) no . 1_455
C27 O63 3.424(7) no . .
C28 O63 3.506(8) no . 1_655
C29 O6 3.286(5) no . 1_556
C30 F4 3.452(5) no . 1_455
C30 O6 3.469(5) no . 1_455
C31 O4 3.528(5) no . 1_556
C31 O19 3.336(5) no . 1_455
C31 C12 3.486(5) no . .
C31 C23 3.461(5) no . .
C32 F59 3.196(4) no . 1_455
C32 O3 3.476(5) no . 1_455
C36 O9 3.343(5) no . 2_656
C39 O63 3.439(8) no . 1_655
C42 O57 3.250(6) no . 1_455
C42 C16 3.595(6) no . .
C45 O9 3.253(5) no . 2_656
C47 O57 3.581(6) no . 1_455
C47 C16 3.515(6) no . .
C48 O5 3.517(6) no . 2_757
C48 C56 3.570(6) no . 2_657
C49 O4 3.564(6) no . .
C49 O19 3.441(5) no . 1_454
C50 O6 3.357(5) no . 1_556
C51 F3 3.455(6) no . 2_647
C56 C48 3.570(6) no . 2_647
C60 O57 3.334(10) no . 1_455
C62 O9 3.377(10) no . .
S1 H15 3.0342 no . .
S1 H28 3.2017 no . .
S1 H39 2.8220 no . .
S1 H44 2.8408 no . .
S2 H8 3.3414 no . .
S2 H12 3.0440 no . .
S2 H29 2.8225 no . .
S2 H36 2.8258 no . .
S3 H8 3.0237 no . .
S3 H21 3.2864 no . .
S4 H6 3.3074 no . .
S4 H28 3.0286 no . .
F2 H13 2.8561 no . .
F2 H27 3.3348 no . .
F3 H36 3.1465 no . .
F5 H4 2.8200 no . .
F5 H16 3.3280 no . .
O1 H26 2.5481 no . .
O3 H12 2.5914 no . .
O3 H29 2.5071 no . .
O4 H21 3.4986 no . .
O5 H28 2.5367 no . .
O5 H39 2.6052 no . .
O6 H8 2.8338 no . .
O7 H49 2.5532 no . .
O9 H6 3.5027 no . .
O19 H15 2.4160 no . .
O19 H44 2.6314 no . .
O57 H28 2.8156 no . .
O58 H8 2.5386 no . .
O58 H36 2.7921 no . .
O63 H60A 3.1214 no . .
O63 H60B 2.6292 no . .
O63 H60C 2.6292 no . .
O63 H62A 3.1472 no . .
O63 H62B 2.6689 no . .
O63 H62C 2.6690 no . .
N53 H8 2.9274 no . .
N53 H12 2.7906 no . .
N53 H36 3.2068 no . .
N54 H15 2.7935 no . .
N54 H28 2.9578 no . .
N54 H39 3.5642 no . .
N54 H44 3.5758 no . .
C4 H16 3.0871 no . .
C4 H21 3.2945 no . .
C4 H23 3.2587 no . .
C5 H12 3.2938 no . .
C5 H16 3.4371 no . .
C5 H21 2.6793 no . .
C5 H32 3.2447 no . .
C6 H13 3.3843 no . .
C6 H27 2.6656 no . .
C6 H28 3.3083 no . .
C7 H4 3.2652 no . .
C7 H21 3.5490 no . .
C7 H23 3.2323 no . .
C8 H21 2.7977 no . .
C10 H13 3.2664 no . .
C10 H24 3.2232 no . .
C10 H44 3.4362 no . .
C11 H13 2.8718 no . .
C11 H27 3.3711 no . .
C11 H28 3.2878 no . .
C12 H29 3.4385 no . .
C12 H32 3.2752 no . .
C13 H6 3.3071 no . .
C13 H24 3.2568 no . .
C13 H27 3.2340 no . .
C14 H26 3.2780 no . .
C14 H30 3.2755 no . .
C15 H31 3.2596 no . .
C15 H44 2.9573 no . .
C16 H4 3.0965 no . .
C16 H21 2.6351 no . .
C16 H22 3.2562 no . .
C17 H12 3.3050 no . .
C17 H45 3.2347 no . .
C17 H50 3.2397 no . .
C18 H21 2.7450 no . .
C18 H36 3.5722 no . .
C20 H6 2.7831 no . .
C20 H39 3.4707 no . .
C21 H4 3.3897 no . .
C21 H8 3.3011 no . .
C21 H16 2.6405 no . .
C22 H16 3.2527 no . .
C23 H4 3.2654 no . .
C24 H13 3.2656 no . .
C25 H4 2.8621 no . .
C25 H8 3.2865 no . .
C25 H16 3.2890 no . .
C26 H30 3.2651 no . .
C27 H6 2.6438 no . .
C27 H13 3.1560 no . .
C27 H47 3.2529 no . .
C28 H6 2.8306 no . .
C28 H39 2.9839 no . .
C29 H12 3.0876 no . .
C29 H36 3.2618 no . .
C30 H26 3.2681 no . .
C31 H15 3.2701 no . .
C32 H12 3.2823 no . .
C33 H39 3.2752 no . .
C33 H44 3.2802 no . .
C34 H15 3.5190 no . .
C34 H41 3.2472 no . .
C34 H46 3.2532 no . .
C35 H29 3.2615 no . .
C35 H36 3.2707 no . .
C36 H29 3.2605 no . .
C37 H42 3.2676 no . .
C37 H49 3.2855 no . .
C38 H6 3.3791 no . .
C38 H13 3.3365 no . .
C39 H28 3.2290 no . .
C39 H44 3.2770 no . .
C40 H6 3.2544 no . .
C40 H27 3.2331 no . .
C40 H47 3.2364 no . .
C41 H46 3.2530 no . .
C41 H51A 2.5598 no . .
C41 H51B 3.1464 no . .
C41 H51C 3.1418 no . .
C42 H49 3.2530 no . .
C43 H4 3.3218 no . .
C43 H21 3.3822 no . .
C44 H15 3.1791 no . .
C44 H39 3.2773 no . .
C45 H48A 2.5612 no . .
C45 H48B 3.1390 no . .
C45 H48C 3.1397 no . .
C45 H50 3.2316 no . .
C46 H41 3.2496 no . .
C46 H51A 3.3085 no . .
C46 H51B 2.7654 no . .
C46 H51C 2.7654 no . .
C47 H27 3.2503 no . .
C48 H45 2.6672 no . .
C48 H50 2.6568 no . .
C49 H42 3.2465 no . .
C50 H45 3.2303 no . .
C50 H48A 3.3011 no . .
C50 H48B 2.7602 no . .
C50 H48C 2.7600 no . .
C51 H41 2.6702 no . .
C51 H46 2.6703 no . .
C55 H16 3.2284 no . .
C55 H21 3.2191 no . .
C55 H22 3.2419 no . .
C56 H6 2.7171 no . .
C56 H15 3.2942 no . .
C56 H27 3.5696 no . .
C56 H31 3.2334 no . .
C60 H62A 2.4681 no . .
C60 H62B 3.0857 no . .
C60 H62C 3.1743 no . .
C62 H60A 2.4599 no . .
C62 H60B 3.1755 no . .
C62 H60C 3.0873 no . .
H4 H16 2.3894 no . .
H4 H21 3.2955 no . .
H4 H32 2.3502 no . .
H6 H13 3.2546 no . .
H6 H27 2.4952 no . .
H12 H23 2.3406 no . .
H12 H29 2.6649 no . .
H13 H27 2.5013 no . .
H13 H31 2.3519 no . .
H15 H24 2.3328 no . .
H15 H44 2.4961 no . .
H16 H21 2.5007 no . .
H16 H30 2.3271 no . .
H22 H26 2.3446 no . .
H22 H30 2.3447 no . .
H23 H32 2.3243 no . .
H24 H31 2.3085 no . .
H27 H42 2.3120 no . .
H28 H39 2.5176 no . .
H29 H50 2.3229 no . .
H36 H45 2.3252 no . .
H39 H46 2.3343 no . .
H41 H44 2.3190 no . .
H41 H51A 2.3424 no . .
H41 H51B 3.3348 no . .
H41 H51C 3.3278 no . .
H42 H47 2.3331 no . .
H45 H48A 2.3445 no . .
H45 H48B 3.3327 no . .
H45 H48C 3.3238 no . .
H46 H51B 2.7163 no . .
H46 H51C 2.7136 no . .
H47 H49 2.3391 no . .
H48A H50 3.5868 no . .
H48B H50 2.7079 no . .
H48C H50 2.6969 no . .
H60A H62A 2.0476 no . .
H60A H62B 3.0919 no . .
H60A H62C 3.1656 no . .
H60B H62A 3.1722 no . .
H60C H62A 3.1010 no . .
H60C H62B 3.4318 no . .
S1 H13 3.5017 no . 1_655
S1 H31 3.5179 no . 1_655
S1 H48C 3.5832 no . 2_747
S2 H51C 3.4630 no . 2_757
S3 H12 3.4759 no . 1_554
S3 H22 3.5640 no . 1_655
S3 H23 3.3206 no . 1_554
S3 H30 3.3315 no . 1_655
S4 H45 3.4239 no . 2_646
F1 H62A 3.2821 no . 2_656
F1 H62B 3.4523 no . 2_656
F1 H62C 3.5345 no . 2_656
F2 H8 3.5000 no . .
F2 H21 2.4643 no . .
F3 H41 3.3716 no . 2_657
F3 H51A 2.4837 no . 2_657
F3 H60B 3.1971 no . 2_556
F3 H62A 3.5556 no . 2_656
F4 H4 3.5472 no . 1_655
F4 H16 2.8972 no . 1_655
F4 H30 2.7801 no . 1_655
F4 H42 3.2904 no . 1_655
F5 H8 3.4153 no . 1_455
F5 H60B 3.2873 no . 2_556
F59 H4 2.5634 no . 1_655
F59 H8 3.5529 no . .
F59 H16 3.5385 no . 1_655
F59 H32 2.5962 no . 1_655
O1 H23 3.0644 no . 1_554
O1 H46 3.2637 no . 2_656
O1 H51B 3.1151 no . 2_656
O3 H22 2.7370 no . 1_656
O3 H26 2.8046 no . 1_656
O3 H32 2.9045 no . 1_655
O3 H51C 3.2656 no . 2_757
O4 H12 2.9967 no . 1_554
O4 H22 3.2078 no . 1_655
O4 H23 2.5273 no . 1_554
O4 H24 3.0662 no . 1_554
O4 H30 2.9722 no . 1_655
O4 H31 2.9858 no . 1_554
O4 H49 3.2407 no . .
O5 H13 2.6646 no . 1_655
O5 H27 2.4550 no . 1_655
O5 H31 3.5681 no . 1_655
O5 H48C 2.6687 no . 2_747
O6 H12 3.4235 no . 1_554
O6 H22 3.0399 no . 1_655
O6 H29 2.6947 no . 1_554
O6 H30 3.3109 no . 1_655
O6 H50 2.8291 no . 1_554
O6 H62C 2.6685 no . 2_656
O7 H24 2.8401 no . 1_554
O7 H45 3.5092 no . 2_646
O9 H36 2.7917 no . 2_646
O9 H41 3.5858 no . 1_554
O9 H45 2.5942 no . 2_646
O9 H60A 3.4543 no . .
O9 H62A 3.0219 no . .
O9 H62B 2.9510 no . .
O19 H13 3.5199 no . 1_655
O19 H23 3.4367 no . 1_655
O19 H31 2.6059 no . 1_655
O19 H32 3.5701 no . 1_655
O19 H47 3.0951 no . 1_656
O19 H49 2.7570 no . 1_656
O57 H41 2.9954 no . 1_554
O57 H42 2.8281 no . 1_655
O57 H44 3.1270 no . 1_554
O57 H47 3.4457 no . 1_655
O57 H60B 2.9260 no . 1_655
O57 H60C 2.8718 no . 1_655
O58 H4 3.3274 no . 1_655
O58 H51C 3.2642 no . 2_757
O58 H60A 2.9332 no . 2_656
O58 H62A 3.2200 no . 2_656
O63 H6 3.4981 no . .
O63 H27 3.0895 no . .
O63 H28 2.5908 no . 1_455
O63 H39 2.5120 no . 1_455
O63 H48C 3.1745 no . 2_647
O63 H50 3.2958 no . 2_647
N4 H62B 3.3392 no . .
N52 H30 3.5742 no . 1_655
N54 H32 3.1933 no . 1_655
C4 H51C 3.5622 no . 2_657
C5 H51A 3.4596 no . 2_657
C6 H48C 3.5558 no . 2_647
C6 H62B 3.3350 no . .
C7 H51A 3.3274 no . 2_657
C7 H51B 3.5551 no . 2_657
C8 H62A 3.2796 no . 2_656
C8 H62C 3.3260 no . 2_656
C10 H32 3.4268 no . 1_655
C10 H48A 3.2842 no . 2_647
C12 H13 3.5448 no . .
C12 H31 3.2841 no . .
C12 H51A 3.5406 no . 2_657
C12 H51B 3.1532 no . 2_657
C12 H51C 3.5583 no . 2_657
C13 H48A 3.0816 no . 2_647
C13 H48C 3.3166 no . 2_647
C14 H47 3.4921 no . .
C15 H22 3.4071 no . 1_656
C15 H47 3.5855 no . 1_656
C15 H48A 3.3883 no . 2_647
C16 H42 3.2844 no . .
C16 H47 3.1307 no . .
C17 H51B 3.5713 no . 2_657
C18 H62A 3.3911 no . 2_656
C20 H42 3.5703 no . 1_655
C22 H15 3.4794 no . 1_454
C22 H24 3.2951 no . 1_454
C22 H29 3.1490 no . 1_454
C23 H13 3.4625 no . .
C23 H26 3.1900 no . 1_556
C23 H31 2.9228 no . .
C23 H51B 3.3824 no . 2_657
C23 H51C 3.2614 no . 2_657
C24 H22 3.1173 no . 1_656
C24 H30 3.3506 no . 1_656
C24 H48A 3.2627 no . 2_647
C24 H49 3.3297 no . 1_556
C26 H23 3.1020 no . 1_554
C26 H29 3.3454 no . 1_454
C26 H46 3.4401 no . 2_656
C26 H51C 3.4291 no . 2_656
C27 H21 3.4272 no . .
C27 H28 3.3773 no . 1_455
C27 H60C 3.2044 no . .
C28 H42 3.0365 no . 1_655
C29 H51B 3.2351 no . 2_657
C30 H24 3.0939 no . 1_454
C30 H47 3.4134 no . .
C31 H12 3.3687 no . .
C31 H23 3.2912 no . .
C31 H48A 3.1154 no . 2_647
C31 H49 3.1734 no . 1_556
C32 H26 3.3413 no . 1_556
C32 H51C 3.2528 no . 2_657
C33 H48B 3.2983 no . 2_647
C34 H48B 3.5161 no . 2_647
C35 H51B 3.3882 no . 2_657
C36 H51A 3.5381 no . 2_657
C36 H60A 2.9053 no . 2_656
C36 H62A 3.4338 no . 2_656
C37 H60C 3.4771 no . .
C39 H48B 3.4133 no . 2_647
C40 H60C 3.5713 no . .
C41 H48A 3.5839 no . 2_647
C41 H48B 3.4096 no . 2_647
C41 H60B 3.3535 no . 1_656
C42 H16 3.1493 no . .
C42 H21 3.1192 no . .
C42 H28 3.3012 no . 1_455
C42 H60C 3.1172 no . .
C43 H51A 3.5281 no . 2_657
C44 H48A 3.5711 no . 2_647
C44 H48B 3.5325 no . 2_647
C45 H41 3.4932 no . 2_657
C45 H51A 3.5933 no . 2_657
C46 H48B 3.2976 no . 2_647
C47 H15 3.5692 no . 1_454
C47 H16 3.4367 no . .
C47 H21 3.2511 no . .
C47 H44 3.4485 no . 1_454
C47 H60C 3.2717 no . .
C48 H6 3.0773 no . 2_657
C49 H24 3.4997 no . 1_554
C49 H31 3.5016 no . 1_554
C49 H60C 3.4824 no . .
C50 H51B 3.1366 no . 2_657
C50 H62C 3.4081 no . 2_657
C51 H26 3.2664 no . 2_646
C55 H23 3.2226 no . 1_554
C56 H48A 3.1369 no . 2_647
C56 H48B 3.5461 no . 2_647
C56 H48C 3.4537 no . 2_647
C60 H36 3.1680 no . 2_646
C60 H41 3.2414 no . 1_454
C61 H28 3.5416 no . 1_455
C61 H50 3.5854 no . 2_647
C62 H6 3.5201 no . .
C62 H8 3.5338 no . 2_646
C62 H36 3.3949 no . 2_646
C62 H50 3.1175 no . 2_647
H4 F4 3.5472 no . 1_455
H4 F59 2.5634 no . 1_455
H4 O58 3.3274 no . 1_455
H6 O63 3.4981 no . .
H6 C48 3.0773 no . 2_647
H6 C62 3.5201 no . .
H6 H48A 3.4480 no . 2_647
H6 H48B 2.7485 no . 2_647
H6 H48C 2.6136 no . 2_647
H6 H62B 2.6947 no . .
H8 F2 3.5000 no . .
H8 F5 3.4153 no . 1_655
H8 F59 3.5529 no . .
H8 C62 3.5338 no . 2_656
H8 H30 3.3871 no . 1_655
H8 H62A 3.1281 no . 2_656
H8 H62C 3.0486 no . 2_656
H12 S3 3.4759 no . 1_556
H12 O4 2.9967 no . 1_556
H12 O6 3.4235 no . 1_556
H12 C31 3.3687 no . .
H12 H22 2.8999 no . 1_656
H12 H31 3.2584 no . .
H12 H51B 3.2590 no . 2_657
H13 S1 3.5017 no . 1_455
H13 O5 2.6646 no . 1_455
H13 O19 3.5199 no . 1_455
H13 C12 3.5448 no . .
H13 C23 3.4625 no . .
H13 H48A 3.5482 no . 2_647
H13 H48C 3.3736 no . 2_647
H15 C22 3.4794 no . 1_656
H15 C47 3.5692 no . 1_656
H15 H22 3.4443 no . 1_656
H15 H47 2.6662 no . 1_656
H16 F4 2.8972 no . 1_455
H16 F59 3.5385 no . 1_455
H16 C42 3.1493 no . .
H16 C47 3.4367 no . .
H16 H42 2.6948 no . .
H16 H47 3.2293 no . .
H21 F2 2.4643 no . .
H21 C27 3.4272 no . .
H21 C42 3.1192 no . .
H21 C47 3.2511 no . .
H21 H42 3.3601 no . .
H21 H47 3.5570 no . .
H22 S3 3.5640 no . 1_455
H22 O3 2.7370 no . 1_454
H22 O4 3.2078 no . 1_455
H22 O6 3.0399 no . 1_455
H22 C15 3.4071 no . 1_454
H22 C24 3.1173 no . 1_454
H22 H12 2.8999 no . 1_454
H22 H15 3.4443 no . 1_454
H22 H24 2.9575 no . 1_454
H22 H29 2.6743 no . 1_454
H23 S3 3.3206 no . 1_556
H23 O1 3.0644 no . 1_556
H23 O4 2.5273 no . 1_556
H23 O19 3.4367 no . 1_455
H23 C26 3.1020 no . 1_556
H23 C31 3.2912 no . .
H23 C55 3.2226 no . 1_556
H23 H26 2.8420 no . 1_556
H23 H31 2.5760 no . .
H23 H51C 3.5860 no . 2_657
H24 O4 3.0662 no . 1_556
H24 O7 2.8401 no . 1_556
H24 C22 3.2951 no . 1_656
H24 C30 3.0939 no . 1_656
H24 C49 3.4997 no . 1_556
H24 H22 2.9575 no . 1_656
H24 H30 2.5789 no . 1_656
H24 H49 2.8851 no . 1_556
H26 O3 2.8046 no . 1_454
H26 C23 3.1900 no . 1_554
H26 C32 3.3413 no . 1_554
H26 C51 3.2664 no . 2_656
H26 H23 2.8420 no . 1_554
H26 H29 3.0617 no . 1_454
H26 H32 3.1121 no . 1_554
H26 H46 3.0399 no . 2_656
H26 H51B 3.2360 no . 2_656
H26 H51C 2.5190 no . 2_656
H27 O5 2.4550 no . 1_455
H27 O63 3.0895 no . .
H27 H28 2.9170 no . 1_455
H27 H48C 3.3536 no . 2_647
H28 O63 2.5908 no . 1_655
H28 C27 3.3773 no . 1_655
H28 C42 3.3012 no . 1_655
H28 C61 3.5416 no . 1_655
H28 H27 2.9170 no . 1_655
H28 H42 2.7843 no . 1_655
H29 O6 2.6947 no . 1_556
H29 C22 3.1490 no . 1_656
H29 C26 3.3454 no . 1_656
H29 H22 2.6743 no . 1_656
H29 H26 3.0617 no . 1_656
H29 H51B 3.5832 no . 2_657
H30 S3 3.3315 no . 1_455
H30 F4 2.7801 no . 1_455
H30 O4 2.9722 no . 1_455
H30 O6 3.3109 no . 1_455
H30 N52 3.5742 no . 1_455
H30 C24 3.3506 no . 1_454
H30 H8 3.3871 no . 1_455
H30 H24 2.5789 no . 1_454
H31 S1 3.5179 no . 1_455
H31 O4 2.9858 no . 1_556
H31 O5 3.5681 no . 1_455
H31 O19 2.6059 no . 1_455
H31 C12 3.2841 no . .
H31 C23 2.9228 no . .
H31 C49 3.5016 no . 1_556
H31 H12 3.2584 no . .
H31 H23 2.5760 no . .
H31 H48A 3.5713 no . 2_647
H31 H49 2.5836 no . 1_556
H32 F59 2.5962 no . 1_455
H32 O3 2.9045 no . 1_455
H32 O19 3.5701 no . 1_455
H32 N54 3.1933 no . 1_455
H32 C10 3.4268 no . 1_455
H32 H26 3.1121 no . 1_556
H32 H51C 3.5564 no . 2_657
H36 O9 2.7917 no . 2_656
H36 C60 3.1680 no . 2_656
H36 C62 3.3949 no . 2_656
H36 H60A 2.2284 no . 2_656
H36 H60C 3.4663 no . 2_656
H36 H62A 2.4895 no . 2_656
H39 O63 2.5120 no . 1_655
H39 H48C 3.3514 no . 2_747
H39 H50 3.5806 no . 2_747
H41 F3 3.3716 no . 2_647
H41 O9 3.5858 no . 1_556
H41 O57 2.9954 no . 1_556
H41 C45 3.4932 no . 2_647
H41 C60 3.2414 no . 1_656
H41 H45 3.2605 no . 2_647
H41 H60A 3.3418 no . 1_656
H41 H60B 2.6688 no . 1_656
H41 H60C 3.2124 no . 1_656
H42 F4 3.2904 no . 1_455
H42 O57 2.8281 no . 1_455
H42 C16 3.2844 no . .
H42 C20 3.5703 no . 1_455
H42 C28 3.0365 no . 1_455
H42 H16 2.6948 no . .
H42 H21 3.3601 no . .
H42 H28 2.7843 no . 1_455
H42 H60C 3.4924 no . .
H44 O57 3.1270 no . 1_556
H44 C47 3.4485 no . 1_656
H44 H47 3.0262 no . 1_656
H44 H60C 3.3500 no . 1_656
H45 S4 3.4239 no . 2_656
H45 O7 3.5092 no . 2_656
H45 O9 2.5942 no . 2_656
H45 H41 3.2605 no . 2_657
H46 O1 3.2637 no . 2_646
H46 C26 3.4401 no . 2_646
H46 H26 3.0399 no . 2_646
H47 O19 3.0951 no . 1_454
H47 O57 3.4457 no . 1_455
H47 C14 3.4921 no . .
H47 C15 3.5855 no . 1_454
H47 C16 3.1307 no . .
H47 C30 3.4134 no . .
H47 H15 2.6662 no . 1_454
H47 H16 3.2293 no . .
H47 H21 3.5570 no . .
H47 H44 3.0262 no . 1_454
H48A C10 3.2842 no . 2_657
H48A C13 3.0816 no . 2_657
H48A C15 3.3883 no . 2_657
H48A C24 3.2627 no . 2_657
H48A C31 3.1154 no . 2_657
H48A C41 3.5839 no . 2_657
H48A C44 3.5711 no . 2_657
H48A C56 3.1369 no . 2_657
H48A H6 3.4480 no . 2_657
H48A H13 3.5482 no . 2_657
H48A H31 3.5713 no . 2_657
H48B C33 3.2983 no . 2_657
H48B C34 3.5161 no . 2_657
H48B C39 3.4133 no . 2_657
H48B C41 3.4096 no . 2_657
H48B C44 3.5325 no . 2_657
H48B C46 3.2976 no . 2_657
H48B C56 3.5461 no . 2_657
H48B H6 2.7485 no . 2_657
H48B H62B 3.3401 no . 2_657
H48C S1 3.5832 no . 2_757
H48C O5 2.6687 no . 2_757
H48C O63 3.1745 no . 2_657
H48C C6 3.5558 no . 2_657
H48C C13 3.3166 no . 2_657
H48C C56 3.4537 no . 2_657
H48C H6 2.6136 no . 2_657
H48C H13 3.3736 no . 2_657
H48C H27 3.3536 no . 2_657
H48C H39 3.3514 no . 2_757
H48C H62B 3.4397 no . 2_657
H49 O4 3.2407 no . .
H49 O19 2.7570 no . 1_454
H49 C24 3.3297 no . 1_554
H49 C31 3.1734 no . 1_554
H49 H24 2.8851 no . 1_554
H49 H31 2.5836 no . 1_554
H50 O6 2.8291 no . 1_556
H50 O63 3.2958 no . 2_657
H50 C61 3.5854 no . 2_657
H50 C62 3.1175 no . 2_657
H50 H39 3.5806 no . 2_757
H50 H51B 3.4385 no . 2_657
H50 H62B 3.0907 no . 2_657
H50 H62C 2.4597 no . 2_657
H51A F3 2.4837 no . 2_647
H51A C5 3.4596 no . 2_647
H51A C7 3.3274 no . 2_647
H51A C12 3.5406 no . 2_647
H51A C36 3.5381 no . 2_647
H51A C43 3.5281 no . 2_647
H51A C45 3.5933 no . 2_647
H51B O1 3.1151 no . 2_646
H51B C7 3.5551 no . 2_647
H51B C12 3.1532 no . 2_647
H51B C17 3.5713 no . 2_647
H51B C23 3.3824 no . 2_647
H51B C29 3.2351 no . 2_647
H51B C35 3.3882 no . 2_647
H51B C50 3.1366 no . 2_647
H51B H12 3.2590 no . 2_647
H51B H26 3.2360 no . 2_646
H51B H29 3.5832 no . 2_647
H51B H50 3.4385 no . 2_647
H51C S2 3.4630 no . 2_747
H51C O3 3.2656 no . 2_747
H51C O58 3.2642 no . 2_747
H51C C4 3.5622 no . 2_647
H51C C12 3.5583 no . 2_647
H51C C23 3.2614 no . 2_647
H51C C26 3.4291 no . 2_646
H51C C32 3.2528 no . 2_647
H51C H23 3.5860 no . 2_647
H51C H26 2.5190 no . 2_646
H51C H32 3.5564 no . 2_647
H60A O9 3.4543 no . .
H60A O58 2.9332 no . 2_646
H60A C36 2.9053 no . 2_646
H60A H36 2.2284 no . 2_646
H60A H41 3.3418 no . 1_454
H60B F3 3.1971 no . 2_546
H60B F5 3.2873 no . 2_546
H60B O57 2.9260 no . 1_455
H60B C41 3.3535 no . 1_454
H60B H41 2.6688 no . 1_454
H60C O57 2.8718 no . 1_455
H60C C27 3.2044 no . .
H60C C37 3.4771 no . .
H60C C40 3.5713 no . .
H60C C42 3.1172 no . .
H60C C47 3.2717 no . .
H60C C49 3.4824 no . .
H60C H36 3.4663 no . 2_646
H60C H41 3.2124 no . 1_454
H60C H42 3.4924 no . .
H60C H44 3.3500 no . 1_454
H62A F1 3.2821 no . 2_646
H62A F3 3.5556 no . 2_646
H62A O9 3.0219 no . .
H62A O58 3.2200 no . 2_646
H62A C8 3.2796 no . 2_646
H62A C18 3.3911 no . 2_646
H62A C36 3.4338 no . 2_646
H62A H8 3.1281 no . 2_646
H62A H36 2.4895 no . 2_646
H62B F1 3.4523 no . 2_646
H62B O9 2.9510 no . .
H62B N4 3.3392 no . .
H62B C6 3.3350 no . .
H62B H6 2.6947 no . .
H62B H48B 3.3401 no . 2_647
H62B H48C 3.4397 no . 2_647
H62B H50 3.0907 no . 2_647
H62C F1 3.5345 no . 2_646
H62C O6 2.6685 no . 2_646
H62C C8 3.3260 no . 2_646
H62C C50 3.4081 no . 2_647
H62C H8 3.0486 no . 2_646
H62C H50 2.4597 no . 2_647

#==============================================================================

#==============================================================================
# Additional structures and associated data_? identifiers
# should be added at this point if there is more than one 
# structure analysis in the CIF.

#==============================================================================
#     End of CIF
#==============================================================================
