# Supplementary material for: Construction of poly-N-heterocyclic scaffolds via the controlled reactivity of Cu-allenylidene intermediates
Source: Commun Chem. 2021 Nov 18;4:158. doi: 10.1038/s42004-021-00596-x (PMC9814594; doi:10.1038/s42004-021-00596-x)
Supplement: Supplementary file 4 — Supplemental Data 2 [file 42004_2021_596_MOESM4_ESM.cif]

data_General
_audit_creation_date                    2020-03-25
_audit_creation_method                 'by CrystalStructure 4.0'
_audit_update_record                    ?

#==============================================================================
# PROCESSING SUMMARY (IUCr Office Use Only)

_journal_date_recd_electronic           ?
_journal_date_from_coeditor             ?
_journal_date_accepted                  ?
_journal_coeditor_code                  ?

#==============================================================================
# SUBMISSION DETAILS

_publ_contact_author_name              'ENTER NAME'
_publ_contact_author_email             'ENTER EMAIL ADDRESS'
_publ_contact_author_fax               'ENTER FAX NUMBER'
_publ_contact_author_phone             'ENTER PHONE NUMBER'
_publ_contact_letter
;
    ENTER TEXT OF LETTER
;
_publ_requested_journal                'ENTER JOURNAL NAME HERE'
_publ_requested_category               'CHOOSE FI FM FO CI CM CO or AD'
_publ_requested_coeditor_name           ?

#==============================================================================
# TITLE AND AUTHOR LIST

_publ_section_title
;
    ENTER SECTION TITLE
;
_publ_section_title_footnote
;
    ENTER FOOTNOTE TO TITLE OF PAPER
;
loop_
_publ_author_name
_publ_author_footnote
_publ_author_address
' FIRST AUTHORS NAME '
;
  FIRST AUTHORS FOOTNOTES
;
;
  FIRST AUTHORS ADDRESS
;
_publ_section_synopsis
;
    ENTER SYNOPSIS
;

#==============================================================================
# TEXT

_publ_section_abstract
;
    ENTER ABSTRACT
;
_publ_section_comment
;
    ENTER TEXT
;
_publ_section_references
;
    ENTER OTHER REFERENCES

    Rigaku (2010). CrystalStructure. Version 4.0. 
    Rigaku Corporation, Tokyo, Japan.

    M.C. Burla, R. Caliandro, M. Camalli, B. Carrozzini, 
    G.L. Cascarano, L. De Caro, C. Giacovazzo, G. Polidori, 
    R. Spagna (2005) 
    SIR2004

    Sheldrick, G.M. (2008), Acta Cryst. A64, 112-122.

    Rigaku (1995). ABSCOR. 
    Rigaku Corporation, Tokyo, Japan.

;
_publ_section_figure_captions
;
    ENTER FIGURE CAPTIONS
;
_publ_section_exptl_prep
;
    ENTER COMPOUND PREPARATION DETAILS
;
_publ_section_exptl_refinement
;
    ENTER SPECIAL DETAILS OF THE REFINEMENT
;

#==============================================================================
data_200325Malla415

#==============================================================================
# CHEMICAL DATA

_chemical_formula_sum                  'C18 H15 F3 N2 O4 S'
_chemical_formula_moiety               'C18 H15 F3 N2 O4 S'
_chemical_formula_weight                412.38
_chemical_melting_point                 ?
_chemical_absolute_configuration        ad

#==============================================================================
# CRYSTAL DATA
_symmetry_cell_setting                  monoclinic
_symmetry_space_group_name_H-M         'P 1 21 1'
_symmetry_space_group_name_Hall        'P 2yb'
_symmetry_Int_Tables_number             4
loop_
_symmetry_equiv_pos_site_id
_symmetry_equiv_pos_as_xyz
1   '+X,+Y,+Z'
2   '-X,1/2+Y,-Z'
#------------------------------------------------------------------------------
_cell_length_a                          9.5114(5)
_cell_length_b                          16.3482(7)
_cell_length_c                          11.0416(5)
_cell_angle_alpha                       90.0000
_cell_angle_beta                        93.712(7)
_cell_angle_gamma                       90.0000
_cell_volume                            1713.29(14)
_cell_formula_units_Z                   4
_cell_measurement_reflns_used           12176
_cell_measurement_theta_min             2.15
_cell_measurement_theta_max             27.44
_cell_measurement_temperature           173
#------------------------------------------------------------------------------
_exptl_crystal_description              block
_exptl_crystal_colour                   colorless
_exptl_crystal_size_max                 0.100
_exptl_crystal_size_mid                 0.100
_exptl_crystal_size_min                 0.050
_exptl_crystal_density_diffrn           1.599
_exptl_crystal_density_meas             ?
_exptl_crystal_density_method          'not measured'
_exptl_crystal_F_000                    848.00
_exptl_absorpt_coefficient_mu           0.250
_exptl_absorpt_correction_type          multi-scan
_exptl_absorpt_process_details         'ABSCOR (Rigaku, 1995)'
_exptl_absorpt_correction_T_min         0.762
_exptl_absorpt_correction_T_max         0.988

#==============================================================================
# EXPERIMENTAL DATA

_diffrn_ambient_temperature             173
_diffrn_radiation_type                 'Mo K\a'
_diffrn_radiation_wavelength            0.71075
_diffrn_measurement_device_type        'Rigaku R-AXIS RAPID'
_diffrn_measurement_method              \w
_diffrn_detector_area_resol_mean        10.000
_diffrn_reflns_number                   16760
_diffrn_reflns_av_R_equivalents         0.0817
_diffrn_reflns_theta_max                27.44
_diffrn_reflns_theta_full               27.44
_diffrn_measured_fraction_theta_max     0.999
_diffrn_measured_fraction_theta_full    0.999
_diffrn_reflns_limit_h_min             -12
_diffrn_reflns_limit_h_max              12
_diffrn_reflns_limit_k_min             -21
_diffrn_reflns_limit_k_max              20
_diffrn_reflns_limit_l_min             -14
_diffrn_reflns_limit_l_max              14
_diffrn_standards_number                0
_diffrn_standards_interval_count        .
_diffrn_standards_decay_%               ?

#==============================================================================
# REFINEMENT DATA

_refine_special_details
;
    Refinement was performed using all reflections. The weighted 
    R-factor (wR) and goodness of fit (S) are based on F^2^.
    R-factor (gt) are based on F. The threshold expression of
    F^2^ > 2.0 sigma(F^2^) is used only for calculating R-factor (gt).
;
_reflns_number_total                    7284
_reflns_number_gt                       5162
_reflns_threshold_expression            F^2^>2.0\s(F^2^)
_refine_ls_structure_factor_coef        Fsqd
_refine_ls_R_factor_gt                  0.0613
_refine_ls_wR_factor_ref                0.1021
_refine_ls_number_restraints            1
_refine_ls_hydrogen_treatment           constr
_refine_ls_number_reflns                7284
_refine_ls_number_parameters            506
_refine_ls_goodness_of_fit_ref          1.026
_refine_ls_weighting_scheme             calc
_refine_ls_weighting_details
           'w = 1/[\s^2^(Fo^2^)+(0.0350P)^2^+0.3695P] where P=(Fo^2^+2Fc^2^)/3'
_atom_sites_solution_hydrogens          geom
_atom_sites_solution_primary            direct
_atom_sites_solution_secondary          difmap
_refine_ls_shift/su_max                 0.000
_refine_diff_density_max                0.340
_refine_diff_density_min               -0.350
_refine_ls_extinction_method            none
_refine_ls_extinction_coef              ?
_refine_ls_abs_structure_details
           'Flack, H. D. (1983), Acta Cryst. A39, 876-881.  3225 Friedel Pairs'
_refine_ls_abs_structure_Flack          0.09(11)

loop_
_atom_type_symbol
_atom_type_description
_atom_type_scat_dispersion_real
_atom_type_scat_dispersion_imag
_atom_type_scat_source
  'C' 'C'  0.0033 0.0016 
;
International Tables for Crystallography
(1992, Vol. C, Tables 4.2.6.8 and 6.1.1.4)
;
  'H' 'H'  0.0000 0.0000 
;
International Tables for Crystallography
(1992, Vol. C, Table 6.1.1.4)
;
  'F' 'F'  0.0171 0.0103 
;
International Tables for Crystallography
(1992, Vol. C, Tables 4.2.6.8 and 6.1.1.4)
;
  'N' 'N'  0.0061 0.0033 
;
International Tables for Crystallography
(1992, Vol. C, Tables 4.2.6.8 and 6.1.1.4)
;
  'O' 'O'  0.0106 0.0060 
;
International Tables for Crystallography
(1992, Vol. C, Tables 4.2.6.8 and 6.1.1.4)
;
  'S' 'S'  0.1246 0.1234 
;
International Tables for Crystallography
(1992, Vol. C, Tables 4.2.6.8 and 6.1.1.4)
;

#==============================================================================
# ATOMIC COORDINATES AND THERMAL PARAMETERS

loop_
_atom_site_label
_atom_site_type_symbol
_atom_site_fract_x
_atom_site_fract_y
_atom_site_fract_z
_atom_site_U_iso_or_equiv
_atom_site_adp_type
_atom_site_occupancy
_atom_site_symmetry_multiplicity
_atom_site_calc_flag
_atom_site_refinement_flags
_atom_site_disorder_assembly
_atom_site_disorder_group
 S1 S -0.45276(14) 0.70419(8) -0.30152(12) 0.0243(4) Uani 1.0 2 d . . .
 S2 S 0.10815(15) 0.83254(8) 0.06333(12) 0.0270(4) Uani 1.0 2 d . . .
 F1 F -0.0418(4) 0.6865(2) -0.6146(3) 0.0361(9) Uani 1.0 2 d . . .
 F2 F -0.2458(4) 0.6587(2) -0.5507(3) 0.0372(9) Uani 1.0 2 d . . .
 F41 F -0.2131(4) 0.7694(2) -0.6500(3) 0.0378(9) Uani 1.0 2 d . . .
 F42 F -0.2893(4) 1.05305(19) 0.1572(3) 0.0370(9) Uani 1.0 2 d . . .
 F43 F -0.0882(4) 1.09220(18) 0.1039(3) 0.0351(9) Uani 1.0 2 d . . .
 F44 F -0.1070(4) 0.9789(2) 0.2015(3) 0.0424(10) Uani 1.0 2 d . . .
 O2 O -0.3818(4) 0.9058(3) 0.0887(4) 0.0289(9) Uani 1.0 2 d . . .
 O4 O -0.5119(4) 0.7126(3) -0.4400(3) 0.0284(9) Uani 1.0 2 d . . .
 O6 O -0.5258(4) 0.7633(3) -0.2341(4) 0.0306(10) Uani 1.0 2 d . . .
 O7 O 0.1766(4) 0.9129(3) 0.1237(3) 0.0283(10) Uani 1.0 2 d . . .
 O8 O 0.1973(4) 0.8059(3) -0.0273(4) 0.0331(10) Uani 1.0 2 d . . .
 O38 O 0.0825(5) 0.7799(3) 0.1615(4) 0.0372(11) Uani 1.0 2 d . . .
 O39 O 0.0247(4) 0.6363(2) -0.3782(4) 0.0262(9) Uani 1.0 2 d . . .
 O40 O -0.4632(5) 0.6200(3) -0.2732(4) 0.0346(11) Uani 1.0 2 d . . .
 N1 N -0.2903(5) 0.7295(3) -0.3045(4) 0.0217(11) Uani 1.0 2 d . . .
 N4 N -0.3405(5) 0.8939(3) -0.1211(4) 0.0256(11) Uani 1.0 2 d . . .
 N45 N -0.0391(5) 0.8652(3) 0.0033(5) 0.0287(12) Uani 1.0 2 d . . .
 N46 N 0.0291(5) 0.7635(3) -0.2699(4) 0.0260(11) Uani 1.0 2 d . . .
 C2 C -0.1162(6) 0.7633(3) -0.4466(5) 0.0197(12) Uani 1.0 2 d . . .
 C3 C -0.0082(6) 0.8307(4) -0.4513(5) 0.0220(12) Uani 1.0 2 d . . .
 C4 C 0.3136(6) 1.0217(4) 0.0491(6) 0.0298(15) Uani 1.0 2 d . . .
 C5 C -0.4919(6) 0.7920(4) -0.4899(5) 0.0255(13) Uani 1.0 2 d . . .
 C6 C -0.2794(6) 1.0291(4) -0.1011(5) 0.0230(13) Uani 1.0 2 d . . .
 C7 C 0.1656(6) 0.8905(4) -0.3090(5) 0.0268(13) Uani 1.0 2 d . . .
 C8 C -0.1768(6) 0.6701(4) -0.2815(5) 0.0244(13) Uani 1.0 2 d . . .
 C9 C 0.0701(6) 0.8300(4) -0.3394(5) 0.0233(12) Uani 1.0 2 d . . .
 C10 C -0.2473(6) 0.7972(3) -0.3826(5) 0.0204(12) Uani 1.0 2 d . . .
 C11 C -0.6017(7) 0.8242(4) -0.5618(5) 0.0348(15) Uani 1.0 2 d . . .
 C12 C 0.0975(7) 1.0634(4) -0.1199(6) 0.0291(14) Uani 1.0 2 d . . .
 C13 C 0.1022(7) 0.9554(4) -0.5022(6) 0.0364(16) Uani 1.0 2 d . . .
 C14 C -0.2793(6) 0.8989(4) 0.0026(5) 0.0240(13) Uani 1.0 2 d . . .
 C15 C 0.1895(7) 0.9789(3) 0.0406(5) 0.0252(13) Uani 1.0 2 d . . .
 C16 C -0.0531(6) 0.9468(3) -0.0550(5) 0.0239(14) Uani 1.0 2 d . . .
 C17 C 0.3276(7) 1.0875(4) -0.0274(6) 0.0360(16) Uani 1.0 2 d . . .
 C18 C -0.1727(6) 0.8316(4) 0.0346(6) 0.0322(14) Uani 1.0 2 d . . .
 C19 C 0.0785(6) 0.9980(4) -0.0425(5) 0.0238(13) Uani 1.0 2 d . . .
 C20 C 0.1787(7) 0.9538(4) -0.3920(6) 0.0320(15) Uani 1.0 2 d . . .
 C21 C -0.4518(7) 0.9981(4) -0.2646(5) 0.0333(15) Uani 1.0 2 d . . .
 C22 C -0.1709(7) 1.0256(4) 0.1145(6) 0.0288(14) Uani 1.0 2 d . . .
 C23 C -0.3627(6) 0.9733(4) -0.1669(5) 0.0267(13) Uani 1.0 2 d . . .
 C24 C -0.3670(7) 1.1357(4) -0.2306(6) 0.0419(17) Uani 1.0 2 d . . .
 C25 C -0.2789(7) 1.1104(4) -0.1309(6) 0.0317(14) Uani 1.0 2 d . . .
 C26 C 0.2201(7) 1.1082(4) -0.1107(6) 0.0349(15) Uani 1.0 2 d . . .
 C27 C -0.3668(6) 0.8320(4) -0.4633(5) 0.0251(13) Uani 1.0 2 d . . .
 C28 C -0.4643(6) 0.8328(4) 0.0997(6) 0.0368(15) Uani 1.0 2 d . . .
 C29 C -0.3522(7) 0.9100(4) -0.5146(5) 0.0311(14) Uani 1.0 2 d . . .
 C30 C -0.1521(7) 0.7193(4) -0.5648(5) 0.0281(14) Uani 1.0 2 d . . .
 C31 C -0.4514(7) 1.0792(4) -0.2965(6) 0.0411(18) Uani 1.0 2 d . . .
 C32 C -0.0523(6) 0.7047(4) -0.3430(5) 0.0230(12) Uani 1.0 2 d . . .
 C33 C 0.0082(6) 0.8929(4) -0.5334(5) 0.0293(14) Uani 1.0 2 d . . .
 C34 C -0.5829(7) 0.8999(5) -0.6144(6) 0.0390(16) Uani 1.0 2 d . . .
 C35 C 0.1657(7) 0.6490(4) -0.4117(6) 0.0360(16) Uani 1.0 2 d . . .
 C36 C -0.4589(7) 0.9426(4) -0.5907(6) 0.0389(17) Uani 1.0 2 d . . .
 C37 C -0.1931(6) 0.9810(3) -0.0054(5) 0.0200(12) Uani 1.0 2 d . . .
 H4 H -0.3605 0.8483 -0.1610 0.0307 Uiso 1.0 2 calc R . .
 H4A H 0.3880 1.0065 0.1061 0.0358 Uiso 1.0 2 calc R . .
 H7 H 0.2208 0.8893 -0.2342 0.0322 Uiso 1.0 2 calc R . .
 H8A H -0.2040 0.6161 -0.3162 0.0292 Uiso 1.0 2 calc R . .
 H8B H -0.1539 0.6637 -0.1933 0.0292 Uiso 1.0 2 calc R . .
 H10 H -0.2122 0.8423 -0.3274 0.0245 Uiso 1.0 2 calc R . .
 H11 H -0.6880 0.7954 -0.5749 0.0417 Uiso 1.0 2 calc R . .
 H12 H 0.0252 1.0774 -0.1797 0.0349 Uiso 1.0 2 calc R . .
 H13 H 0.1139 0.9993 -0.5569 0.0437 Uiso 1.0 2 calc R . .
 H16 H -0.0733 0.9369 -0.1438 0.0286 Uiso 1.0 2 calc R . .
 H17 H 0.4121 1.1186 -0.0225 0.0432 Uiso 1.0 2 calc R . .
 H18A H -0.1707 0.8183 0.1222 0.0387 Uiso 1.0 2 calc R . .
 H18B H -0.1956 0.7814 -0.0128 0.0387 Uiso 1.0 2 calc R . .
 H20 H 0.2424 0.9973 -0.3719 0.0384 Uiso 1.0 2 calc R . .
 H21 H -0.5112 0.9600 -0.3081 0.0399 Uiso 1.0 2 calc R . .
 H24 H -0.3692 1.1917 -0.2535 0.0502 Uiso 1.0 2 calc R . .
 H25 H -0.2209 1.1483 -0.0856 0.0381 Uiso 1.0 2 calc R . .
 H26 H 0.2304 1.1539 -0.1625 0.0419 Uiso 1.0 2 calc R . .
 H28A H -0.5333 0.8414 0.1606 0.0442 Uiso 1.0 2 calc R . .
 H28B H -0.5136 0.8202 0.0212 0.0442 Uiso 1.0 2 calc R . .
 H28C H -0.4023 0.7872 0.1247 0.0442 Uiso 1.0 2 calc R . .
 H29 H -0.2684 0.9405 -0.4969 0.0373 Uiso 1.0 2 calc R . .
 H31 H -0.5096 1.0973 -0.3645 0.0493 Uiso 1.0 2 calc R . .
 H33 H -0.0438 0.8930 -0.6098 0.0351 Uiso 1.0 2 calc R . .
 H34 H -0.6556 0.9226 -0.6671 0.0468 Uiso 1.0 2 calc R . .
 H35A H 0.2067 0.5965 -0.4340 0.0432 Uiso 1.0 2 calc R . .
 H35B H 0.1650 0.6865 -0.4809 0.0432 Uiso 1.0 2 calc R . .
 H35C H 0.2221 0.6726 -0.3429 0.0432 Uiso 1.0 2 calc R . .
 H36 H -0.4469 0.9947 -0.6269 0.0467 Uiso 1.0 2 calc R . .
 H46 H 0.0503 0.7581 -0.1915 0.0312 Uiso 1.0 2 calc R . .


loop_
_atom_site_aniso_label
_atom_site_aniso_U_11
_atom_site_aniso_U_22
_atom_site_aniso_U_33
_atom_site_aniso_U_12
_atom_site_aniso_U_13
_atom_site_aniso_U_23
 S1 0.0206(8) 0.0260(7) 0.0264(7) -0.0066(7) 0.0016(6) -0.0013(7)
 S2 0.0240(9) 0.0237(7) 0.0329(8) 0.0042(7) -0.0022(7) 0.0028(7)
 F1 0.034(2) 0.046(3) 0.0292(18) 0.0082(17) 0.0072(15) -0.0085(17)
 F2 0.035(2) 0.0372(19) 0.039(2) -0.0107(17) -0.0022(16) -0.0138(17)
 F41 0.041(3) 0.050(3) 0.0214(17) 0.0113(18) -0.0067(16) -0.0008(17)
 F42 0.032(3) 0.040(2) 0.040(2) 0.0011(17) 0.0100(17) -0.0144(17)
 F43 0.037(3) 0.0313(19) 0.037(2) -0.0091(17) 0.0012(16) -0.0119(16)
 F44 0.052(3) 0.046(2) 0.0277(19) 0.0070(19) -0.0094(17) -0.0000(17)
 O2 0.028(3) 0.027(2) 0.032(2) -0.0018(19) 0.0098(18) 0.0017(19)
 O4 0.023(3) 0.036(3) 0.0250(19) -0.0046(19) -0.0033(17) -0.0014(19)
 O6 0.025(3) 0.035(3) 0.032(3) -0.0046(19) 0.0060(18) -0.009(2)
 O7 0.029(3) 0.030(3) 0.025(2) -0.0006(18) -0.0058(17) 0.0010(19)
 O8 0.030(3) 0.031(3) 0.038(3) 0.0083(19) 0.0032(19) 0.0019(19)
 O38 0.040(3) 0.031(3) 0.040(3) 0.004(2) 0.003(2) 0.009(2)
 O39 0.020(3) 0.0211(19) 0.038(3) 0.0014(17) 0.0042(18) 0.0008(18)
 O40 0.032(3) 0.028(3) 0.044(3) -0.0130(19) 0.001(2) 0.004(2)
 N1 0.017(3) 0.021(3) 0.027(3) -0.0029(19) 0.001(2) 0.004(2)
 N4 0.028(3) 0.016(3) 0.032(3) 0.001(2) -0.003(3) -0.009(3)
 N45 0.020(3) 0.026(3) 0.040(3) 0.003(2) 0.004(3) 0.008(3)
 N46 0.028(3) 0.026(3) 0.023(3) -0.007(3) -0.005(2) 0.001(3)
 C2 0.023(4) 0.021(3) 0.016(3) 0.001(3) 0.003(3) 0.001(3)
 C3 0.020(3) 0.021(3) 0.025(3) 0.000(3) 0.002(3) -0.002(3)
 C4 0.020(4) 0.027(4) 0.042(4) 0.003(3) -0.008(3) -0.007(3)
 C5 0.025(4) 0.027(3) 0.024(3) 0.006(3) 0.001(3) -0.008(3)
 C6 0.021(4) 0.024(3) 0.024(3) 0.004(3) -0.002(3) -0.001(3)
 C7 0.021(4) 0.025(3) 0.034(4) -0.002(3) 0.007(3) -0.007(3)
 C8 0.019(4) 0.027(3) 0.027(3) -0.000(3) 0.004(3) 0.006(3)
 C9 0.026(3) 0.020(3) 0.024(3) 0.002(3) 0.001(3) -0.004(3)
 C10 0.022(4) 0.017(3) 0.023(3) 0.000(3) 0.002(3) 0.005(3)
 C11 0.031(4) 0.047(4) 0.026(3) 0.005(3) -0.002(3) -0.004(4)
 C12 0.029(4) 0.028(3) 0.029(4) -0.002(3) -0.002(3) 0.002(3)
 C13 0.028(4) 0.024(4) 0.058(5) -0.001(3) 0.008(4) 0.013(3)
 C14 0.020(3) 0.023(3) 0.029(3) 0.002(3) 0.003(3) 0.001(3)
 C15 0.034(4) 0.017(3) 0.025(3) -0.002(3) 0.005(3) -0.005(3)
 C16 0.032(4) 0.018(3) 0.021(3) -0.001(3) -0.003(3) -0.002(3)
 C17 0.029(4) 0.036(4) 0.045(4) -0.009(3) 0.010(3) -0.009(4)
 C18 0.029(4) 0.024(3) 0.044(4) 0.002(3) -0.002(3) 0.003(3)
 C19 0.018(4) 0.028(3) 0.025(3) -0.001(3) 0.006(3) -0.001(3)
 C20 0.023(4) 0.021(3) 0.052(4) -0.008(3) 0.002(3) -0.004(3)
 C21 0.023(4) 0.048(4) 0.028(4) 0.000(3) -0.004(3) -0.003(3)
 C22 0.029(4) 0.025(3) 0.032(4) 0.003(3) 0.003(3) 0.000(3)
 C23 0.020(4) 0.029(4) 0.031(3) 0.004(3) 0.005(3) -0.003(3)
 C24 0.035(5) 0.038(4) 0.053(5) 0.009(3) 0.004(4) 0.015(4)
 C25 0.028(4) 0.028(4) 0.039(4) 0.005(3) 0.001(3) 0.003(3)
 C26 0.041(5) 0.031(4) 0.034(4) -0.004(3) 0.006(3) -0.002(3)
 C27 0.026(4) 0.027(3) 0.023(3) 0.003(3) 0.003(3) -0.004(3)
 C28 0.026(4) 0.038(4) 0.048(4) -0.010(3) 0.010(3) 0.001(4)
 C29 0.030(4) 0.031(4) 0.032(3) 0.004(3) 0.001(3) 0.005(3)
 C30 0.030(4) 0.030(4) 0.024(3) 0.002(3) 0.001(3) -0.005(3)
 C31 0.027(4) 0.056(5) 0.039(4) 0.015(4) -0.006(3) 0.013(4)
 C32 0.016(3) 0.023(3) 0.030(3) 0.001(3) 0.001(3) 0.003(3)
 C33 0.027(4) 0.033(4) 0.029(3) 0.002(3) 0.005(3) 0.006(3)
 C34 0.035(4) 0.054(4) 0.028(4) 0.020(4) 0.002(3) 0.002(4)
 C35 0.027(4) 0.038(4) 0.043(4) 0.005(3) 0.004(3) -0.000(3)
 C36 0.045(5) 0.038(4) 0.036(4) 0.016(4) 0.014(4) 0.009(3)
 C37 0.018(3) 0.017(3) 0.025(3) 0.001(3) 0.002(3) -0.002(3)

#==============================================================================
_computing_data_collection             'RAPID AUTO (Rigaku, ????)'
_computing_cell_refinement             'RAPID AUTO'
_computing_data_reduction              'RAPID AUTO'
_computing_structure_solution          'SIR2004 (Burla, et al., 2005)'
_computing_structure_refinement        'SHELXL97 (Sheldrick, 2008)'
_computing_publication_material        'CrystalStructure 4.0 (Rigaku, 2010)'
_computing_molecular_graphics          'CrystalStructure 4.0'

#==============================================================================
# MOLECULAR GEOMETRY

_geom_special_details
;
    ENTER SPECIAL DETAILS OF THE MOLECULAR GEOMETRY
;

loop_
_geom_bond_atom_site_label_1
_geom_bond_atom_site_label_2
_geom_bond_distance
_geom_bond_publ_flag
_geom_bond_site_symmetry_1
_geom_bond_site_symmetry_2
S1 O4 1.600(4) yes . .
S1 O6 1.427(4) yes . .
S1 O40 1.416(4) yes . .
S1 N1 1.602(5) yes . .
S2 O7 1.593(4) yes . .
S2 O8 1.422(5) yes . .
S2 O38 1.418(5) yes . .
S2 N45 1.602(5) yes . .
F1 C30 1.328(7) yes . .
F2 C30 1.349(7) yes . .
F41 C30 1.350(7) yes . .
F42 C22 1.326(7) yes . .
F43 C22 1.353(7) yes . .
F44 C22 1.341(7) yes . .
O2 C14 1.410(7) yes . .
O2 C28 1.437(7) yes . .
O4 C5 1.427(7) yes . .
O7 C15 1.428(7) yes . .
O39 C32 1.406(7) yes . .
O39 C35 1.429(7) yes . .
N1 C8 1.462(7) yes . .
N1 C10 1.478(7) yes . .
N4 C14 1.452(7) yes . .
N4 C23 1.404(7) yes . .
N45 C16 1.484(7) yes . .
N45 C18 1.446(8) yes . .
N46 C9 1.401(7) yes . .
N46 C32 1.447(7) yes . .
C2 C3 1.510(8) yes . .
C2 C10 1.574(8) yes . .
C2 C30 1.510(8) yes . .
C2 C32 1.582(7) yes . .
C3 C9 1.401(7) yes . .
C3 C33 1.379(8) yes . .
C4 C15 1.370(8) yes . .
C4 C17 1.380(9) yes . .
C5 C11 1.375(8) yes . .
C5 C27 1.373(8) yes . .
C6 C23 1.384(8) yes . .
C6 C25 1.368(8) yes . .
C6 C37 1.516(8) yes . .
C7 C9 1.370(8) yes . .
C7 C20 1.394(8) yes . .
C8 C32 1.512(8) yes . .
C10 C27 1.510(8) yes . .
C11 C34 1.384(10) yes . .
C12 C19 1.387(8) yes . .
C12 C26 1.374(9) yes . .
C13 C20 1.377(9) yes . .
C13 C33 1.385(8) yes . .
C14 C18 1.522(8) yes . .
C14 C37 1.578(8) yes . .
C15 C19 1.389(8) yes . .
C16 C19 1.505(8) yes . .
C16 C37 1.574(8) yes . .
C17 C26 1.372(9) yes . .
C21 C23 1.388(8) yes . .
C21 C31 1.372(9) yes . .
C22 C37 1.514(8) yes . .
C24 C25 1.402(9) yes . .
C24 C31 1.397(9) yes . .
C27 C29 1.405(8) yes . .
C29 C36 1.382(9) yes . .
C34 C36 1.381(10) yes . .
N4 H4 0.880 no . .
N46 H46 0.880 no . .
C4 H4A 0.950 no . .
C7 H7 0.950 no . .
C8 H8A 0.990 no . .
C8 H8B 0.990 no . .
C10 H10 1.000 no . .
C11 H11 0.950 no . .
C12 H12 0.950 no . .
C13 H13 0.950 no . .
C16 H16 1.000 no . .
C17 H17 0.950 no . .
C18 H18A 0.990 no . .
C18 H18B 0.990 no . .
C20 H20 0.950 no . .
C21 H21 0.950 no . .
C24 H24 0.950 no . .
C25 H25 0.950 no . .
C26 H26 0.950 no . .
C28 H28A 0.980 no . .
C28 H28B 0.980 no . .
C28 H28C 0.980 no . .
C29 H29 0.950 no . .
C31 H31 0.950 no . .
C33 H33 0.950 no . .
C34 H34 0.950 no . .
C35 H35A 0.980 no . .
C35 H35B 0.980 no . .
C35 H35C 0.980 no . .
C36 H36 0.950 no . .

loop_
_geom_angle_atom_site_label_1
_geom_angle_atom_site_label_2
_geom_angle_atom_site_label_3
_geom_angle
_geom_angle_publ_flag
_geom_angle_site_symmetry_1
_geom_angle_site_symmetry_2
_geom_angle_site_symmetry_3
O4 S1 O6 106.7(3) yes . . .
O4 S1 O40 105.6(3) yes . . .
O4 S1 N1 103.8(3) yes . . .
O6 S1 O40 119.9(3) yes . . .
O6 S1 N1 109.8(3) yes . . .
O40 S1 N1 109.7(3) yes . . .
O7 S2 O8 107.5(3) yes . . .
O7 S2 O38 105.5(3) yes . . .
O7 S2 N45 102.8(3) yes . . .
O8 S2 O38 119.5(3) yes . . .
O8 S2 N45 110.9(3) yes . . .
O38 S2 N45 109.2(3) yes . . .
C14 O2 C28 113.4(4) yes . . .
S1 O4 C5 113.6(4) yes . . .
S2 O7 C15 113.9(3) yes . . .
C32 O39 C35 118.1(4) yes . . .
S1 N1 C8 121.8(4) yes . . .
S1 N1 C10 120.6(4) yes . . .
C8 N1 C10 111.7(5) yes . . .
C14 N4 C23 109.2(5) yes . . .
S2 N45 C16 122.0(4) yes . . .
S2 N45 C18 122.2(4) yes . . .
C16 N45 C18 112.9(5) yes . . .
C9 N46 C32 111.6(4) yes . . .
C3 C2 C10 108.6(4) yes . . .
C3 C2 C30 115.7(5) yes . . .
C3 C2 C32 103.7(4) yes . . .
C10 C2 C30 114.5(5) yes . . .
C10 C2 C32 99.6(4) yes . . .
C30 C2 C32 113.0(5) yes . . .
C2 C3 C9 106.7(5) yes . . .
C2 C3 C33 131.9(5) yes . . .
C9 C3 C33 120.6(5) yes . . .
C15 C4 C17 118.2(6) yes . . .
O4 C5 C11 117.1(5) yes . . .
O4 C5 C27 119.1(5) yes . . .
C11 C5 C27 123.8(6) yes . . .
C23 C6 C25 121.6(5) yes . . .
C23 C6 C37 106.8(5) yes . . .
C25 C6 C37 131.4(5) yes . . .
C9 C7 C20 117.5(5) yes . . .
N1 C8 C32 105.3(5) yes . . .
N46 C9 C3 109.8(5) yes . . .
N46 C9 C7 129.0(5) yes . . .
C3 C9 C7 121.1(5) yes . . .
N1 C10 C2 104.8(4) yes . . .
N1 C10 C27 113.6(5) yes . . .
C2 C10 C27 117.1(5) yes . . .
C5 C11 C34 118.1(6) yes . . .
C19 C12 C26 120.5(6) yes . . .
C20 C13 C33 120.1(6) yes . . .
O2 C14 N4 112.7(5) yes . . .
O2 C14 C18 112.3(5) yes . . .
O2 C14 C37 110.8(5) yes . . .
N4 C14 C18 113.5(5) yes . . .
N4 C14 C37 100.0(4) yes . . .
C18 C14 C37 106.7(5) yes . . .
O7 C15 C4 116.8(5) yes . . .
O7 C15 C19 120.1(5) yes . . .
C4 C15 C19 123.0(5) yes . . .
N45 C16 C19 114.2(5) yes . . .
N45 C16 C37 102.8(5) yes . . .
C19 C16 C37 119.2(5) yes . . .
C4 C17 C26 120.3(6) yes . . .
N45 C18 C14 104.6(5) yes . . .
C12 C19 C15 117.1(5) yes . . .
C12 C19 C16 120.9(5) yes . . .
C15 C19 C16 121.8(5) yes . . .
C7 C20 C13 122.0(6) yes . . .
C23 C21 C31 118.1(6) yes . . .
F42 C22 F43 105.7(5) yes . . .
F42 C22 F44 107.2(5) yes . . .
F42 C22 C37 113.6(5) yes . . .
F43 C22 F44 106.3(5) yes . . .
F43 C22 C37 111.1(5) yes . . .
F44 C22 C37 112.5(5) yes . . .
N4 C23 C6 110.7(5) yes . . .
N4 C23 C21 128.3(6) yes . . .
C6 C23 C21 121.0(6) yes . . .
C25 C24 C31 120.5(6) yes . . .
C6 C25 C24 117.7(6) yes . . .
C12 C26 C17 120.7(6) yes . . .
C5 C27 C10 123.7(5) yes . . .
C5 C27 C29 117.0(5) yes . . .
C10 C27 C29 119.3(5) yes . . .
C27 C29 C36 120.5(6) yes . . .
F1 C30 F2 107.3(5) yes . . .
F1 C30 F41 105.8(5) yes . . .
F1 C30 C2 114.1(5) yes . . .
F2 C30 F41 105.6(5) yes . . .
F2 C30 C2 111.4(5) yes . . .
F41 C30 C2 112.1(5) yes . . .
C21 C31 C24 121.1(6) yes . . .
O39 C32 N46 114.4(5) yes . . .
O39 C32 C2 117.6(5) yes . . .
O39 C32 C8 105.3(5) yes . . .
N46 C32 C2 99.7(4) yes . . .
N46 C32 C8 113.8(5) yes . . .
C2 C32 C8 106.0(4) yes . . .
C3 C33 C13 118.6(5) yes . . .
C11 C34 C36 120.3(6) yes . . .
C29 C36 C34 120.3(6) yes . . .
C6 C37 C14 102.7(4) yes . . .
C6 C37 C16 111.9(5) yes . . .
C6 C37 C22 113.5(5) yes . . .
C14 C37 C16 99.9(4) yes . . .
C14 C37 C22 113.8(5) yes . . .
C16 C37 C22 113.7(5) yes . . .
C14 N4 H4 125.404 no . . .
C23 N4 H4 125.410 no . . .
C9 N46 H46 124.221 no . . .
C32 N46 H46 124.223 no . . .
C15 C4 H4A 120.885 no . . .
C17 C4 H4A 120.879 no . . .
C9 C7 H7 121.246 no . . .
C20 C7 H7 121.250 no . . .
N1 C8 H8A 110.680 no . . .
N1 C8 H8B 110.685 no . . .
C32 C8 H8A 110.676 no . . .
C32 C8 H8B 110.684 no . . .
H8A C8 H8B 108.783 no . . .
N1 C10 H10 106.903 no . . .
C2 C10 H10 106.907 no . . .
C27 C10 H10 106.906 no . . .
C5 C11 H11 120.957 no . . .
C34 C11 H11 120.947 no . . .
C19 C12 H12 119.726 no . . .
C26 C12 H12 119.729 no . . .
C20 C13 H13 119.926 no . . .
C33 C13 H13 119.924 no . . .
N45 C16 H16 106.611 no . . .
C19 C16 H16 106.606 no . . .
C37 C16 H16 106.611 no . . .
C4 C17 H17 119.847 no . . .
C26 C17 H17 119.864 no . . .
N45 C18 H18A 110.828 no . . .
N45 C18 H18B 110.832 no . . .
C14 C18 H18A 110.821 no . . .
C14 C18 H18B 110.822 no . . .
H18A C18 H18B 108.882 no . . .
C7 C20 H20 119.017 no . . .
C13 C20 H20 119.020 no . . .
C23 C21 H21 120.964 no . . .
C31 C21 H21 120.960 no . . .
C25 C24 H24 119.738 no . . .
C31 C24 H24 119.730 no . . .
C6 C25 H25 121.166 no . . .
C24 C25 H25 121.159 no . . .
C12 C26 H26 119.640 no . . .
C17 C26 H26 119.646 no . . .
O2 C28 H28A 109.470 no . . .
O2 C28 H28B 109.476 no . . .
O2 C28 H28C 109.466 no . . .
H28A C28 H28B 109.471 no . . .
H28A C28 H28C 109.472 no . . .
H28B C28 H28C 109.472 no . . .
C27 C29 H29 119.758 no . . .
C36 C29 H29 119.747 no . . .
C21 C31 H31 119.473 no . . .
C24 C31 H31 119.470 no . . .
C3 C33 H33 120.690 no . . .
C13 C33 H33 120.697 no . . .
C11 C34 H34 119.838 no . . .
C36 C34 H34 119.843 no . . .
O39 C35 H35A 109.466 no . . .
O39 C35 H35B 109.474 no . . .
O39 C35 H35C 109.469 no . . .
H35A C35 H35B 109.473 no . . .
H35A C35 H35C 109.469 no . . .
H35B C35 H35C 109.476 no . . .
C29 C36 H36 119.854 no . . .
C34 C36 H36 119.853 no . . .

loop_
_geom_torsion_atom_site_label_1
_geom_torsion_atom_site_label_2
_geom_torsion_atom_site_label_3
_geom_torsion_atom_site_label_4
_geom_torsion
_geom_torsion_publ_flag
_geom_torsion_site_symmetry_1
_geom_torsion_site_symmetry_2
_geom_torsion_site_symmetry_3
_geom_torsion_site_symmetry_4
O6 S1 O4 C5 59.3(3) no . . . .
O40 S1 O4 C5 -172.0(3) no . . . .
O4 S1 N1 C8 -111.8(4) no . . . .
O4 S1 N1 C10 39.0(4) no . . . .
N1 S1 O4 C5 -56.6(3) no . . . .
O6 S1 N1 C8 134.4(3) no . . . .
O6 S1 N1 C10 -74.8(4) no . . . .
O40 S1 N1 C8 0.6(4) no . . . .
O40 S1 N1 C10 151.4(3) no . . . .
O8 S2 O7 C15 61.0(4) no . . . .
O38 S2 O7 C15 -170.4(3) no . . . .
O7 S2 N45 C16 37.6(4) no . . . .
O7 S2 N45 C18 -122.0(4) no . . . .
N45 S2 O7 C15 -56.0(4) no . . . .
O8 S2 N45 C16 -77.0(4) no . . . .
O8 S2 N45 C18 123.4(4) no . . . .
O38 S2 N45 C16 149.3(4) no . . . .
O38 S2 N45 C18 -10.3(5) no . . . .
C28 O2 C14 N4 68.6(5) no . . . .
C28 O2 C14 C18 -61.1(5) no . . . .
C28 O2 C14 C37 179.7(4) no . . . .
S1 O4 C5 C11 -138.3(4) no . . . .
S1 O4 C5 C27 41.1(6) no . . . .
S2 O7 C15 C4 -136.7(4) no . . . .
S2 O7 C15 C19 44.3(6) no . . . .
C35 O39 C32 N46 -39.0(6) no . . . .
C35 O39 C32 C2 77.4(6) no . . . .
C35 O39 C32 C8 -164.8(4) no . . . .
S1 N1 C8 C32 156.3(3) no . . . .
S1 N1 C10 C2 -134.3(3) no . . . .
S1 N1 C10 C27 -5.3(6) no . . . .
C8 N1 C10 C2 19.2(5) no . . . .
C8 N1 C10 C27 148.3(4) no . . . .
C10 N1 C8 C32 3.2(5) no . . . .
C14 N4 C23 C6 20.3(6) no . . . .
C14 N4 C23 C21 -160.3(5) no . . . .
C23 N4 C14 O2 86.6(5) no . . . .
C23 N4 C14 C18 -144.3(5) no . . . .
C23 N4 C14 C37 -31.0(5) no . . . .
S2 N45 C16 C19 -5.2(6) no . . . .
S2 N45 C16 C37 -135.8(4) no . . . .
S2 N45 C18 C14 157.0(4) no . . . .
C16 N45 C18 C14 -4.3(6) no . . . .
C18 N45 C16 C19 156.1(4) no . . . .
C18 N45 C16 C37 25.5(6) no . . . .
C9 N46 C32 O39 99.9(5) no . . . .
C9 N46 C32 C2 -26.5(5) no . . . .
C9 N46 C32 C8 -139.0(5) no . . . .
C32 N46 C9 C3 14.7(6) no . . . .
C32 N46 C9 C7 -168.2(5) no . . . .
C3 C2 C10 N1 -139.9(4) no . . . .
C3 C2 C10 C27 93.2(5) no . . . .
C10 C2 C3 C9 84.0(5) no . . . .
C10 C2 C3 C33 -85.8(6) no . . . .
C3 C2 C30 F1 56.4(6) no . . . .
C3 C2 C30 F2 178.1(4) no . . . .
C3 C2 C30 F41 -63.8(6) no . . . .
C30 C2 C3 C9 -145.6(5) no . . . .
C30 C2 C3 C33 44.5(8) no . . . .
C3 C2 C32 O39 -96.2(5) no . . . .
C3 C2 C32 N46 28.0(5) no . . . .
C3 C2 C32 C8 146.4(4) no . . . .
C32 C2 C3 C9 -21.2(5) no . . . .
C32 C2 C3 C33 168.9(5) no . . . .
C10 C2 C30 F1 -176.1(4) no . . . .
C10 C2 C30 F2 -54.4(6) no . . . .
C10 C2 C30 F41 63.6(6) no . . . .
C30 C2 C10 N1 89.1(5) no . . . .
C30 C2 C10 C27 -37.9(6) no . . . .
C10 C2 C32 O39 151.8(4) no . . . .
C10 C2 C32 N46 -84.0(4) no . . . .
C10 C2 C32 C8 34.4(5) no . . . .
C32 C2 C10 N1 -31.8(5) no . . . .
C32 C2 C10 C27 -158.8(4) no . . . .
C30 C2 C32 O39 29.9(7) no . . . .
C30 C2 C32 N46 154.1(4) no . . . .
C30 C2 C32 C8 -87.5(5) no . . . .
C32 C2 C30 F1 -62.9(6) no . . . .
C32 C2 C30 F2 58.7(6) no . . . .
C32 C2 C30 F41 176.8(4) no . . . .
C2 C3 C9 N46 5.5(6) no . . . .
C2 C3 C9 C7 -171.9(5) no . . . .
C2 C3 C33 C13 167.8(5) no . . . .
C9 C3 C33 C13 -0.9(8) no . . . .
C33 C3 C9 N46 176.7(5) no . . . .
C33 C3 C9 C7 -0.6(8) no . . . .
C15 C4 C17 C26 -0.9(9) no . . . .
C17 C4 C15 O7 -178.0(5) no . . . .
C17 C4 C15 C19 1.0(9) no . . . .
O4 C5 C11 C34 -177.9(4) no . . . .
O4 C5 C27 C10 -0.5(8) no . . . .
O4 C5 C27 C29 180.0(4) no . . . .
C11 C5 C27 C10 178.9(5) no . . . .
C11 C5 C27 C29 -0.6(8) no . . . .
C27 C5 C11 C34 2.8(9) no . . . .
C23 C6 C25 C24 0.5(9) no . . . .
C25 C6 C23 N4 177.9(5) no . . . .
C25 C6 C23 C21 -1.5(9) no . . . .
C23 C6 C37 C14 -20.0(6) no . . . .
C23 C6 C37 C16 86.3(5) no . . . .
C23 C6 C37 C22 -143.3(5) no . . . .
C37 C6 C23 N4 1.3(6) no . . . .
C37 C6 C23 C21 -178.1(5) no . . . .
C25 C6 C37 C14 163.9(6) no . . . .
C25 C6 C37 C16 -89.8(7) no . . . .
C25 C6 C37 C22 40.6(9) no . . . .
C37 C6 C25 C24 176.1(5) no . . . .
C9 C7 C20 C13 -1.7(9) no . . . .
C20 C7 C9 N46 -174.9(5) no . . . .
C20 C7 C9 C3 1.9(8) no . . . .
N1 C8 C32 O39 -149.7(4) no . . . .
N1 C8 C32 N46 84.2(5) no . . . .
N1 C8 C32 C2 -24.3(5) no . . . .
N1 C10 C27 C5 -18.1(7) no . . . .
N1 C10 C27 C29 161.4(4) no . . . .
C2 C10 C27 C5 104.4(6) no . . . .
C2 C10 C27 C29 -76.1(6) no . . . .
C5 C11 C34 C36 -2.6(9) no . . . .
C19 C12 C26 C17 2.0(9) no . . . .
C26 C12 C19 C15 -1.9(8) no . . . .
C26 C12 C19 C16 -177.7(5) no . . . .
C20 C13 C33 C3 1.1(9) no . . . .
C33 C13 C20 C7 0.3(9) no . . . .
O2 C14 C18 N45 -140.6(4) no . . . .
O2 C14 C37 C6 -89.0(5) no . . . .
O2 C14 C37 C16 155.7(4) no . . . .
O2 C14 C37 C22 34.1(6) no . . . .
N4 C14 C18 N45 90.1(5) no . . . .
N4 C14 C37 C6 30.1(5) no . . . .
N4 C14 C37 C16 -85.2(4) no . . . .
N4 C14 C37 C22 153.2(4) no . . . .
C18 C14 C37 C6 148.5(4) no . . . .
C18 C14 C37 C16 33.1(5) no . . . .
C18 C14 C37 C22 -88.4(5) no . . . .
C37 C14 C18 N45 -19.0(6) no . . . .
O7 C15 C19 C12 179.4(4) no . . . .
O7 C15 C19 C16 -4.9(8) no . . . .
C4 C15 C19 C12 0.4(8) no . . . .
C4 C15 C19 C16 176.1(5) no . . . .
N45 C16 C19 C12 160.5(5) no . . . .
N45 C16 C19 C15 -15.0(7) no . . . .
N45 C16 C37 C6 -142.3(4) no . . . .
N45 C16 C37 C14 -34.2(5) no . . . .
N45 C16 C37 C22 87.5(5) no . . . .
C19 C16 C37 C6 90.2(5) no . . . .
C19 C16 C37 C14 -161.7(4) no . . . .
C19 C16 C37 C22 -40.0(6) no . . . .
C37 C16 C19 C12 -77.5(6) no . . . .
C37 C16 C19 C15 107.0(6) no . . . .
C4 C17 C26 C12 -0.5(9) no . . . .
C23 C21 C31 C24 -1.8(9) no . . . .
C31 C21 C23 N4 -177.1(6) no . . . .
C31 C21 C23 C6 2.1(9) no . . . .
F42 C22 C37 C6 51.6(6) no . . . .
F42 C22 C37 C14 -65.4(6) no . . . .
F42 C22 C37 C16 -178.9(4) no . . . .
F43 C22 C37 C6 -67.3(6) no . . . .
F43 C22 C37 C14 175.7(4) no . . . .
F43 C22 C37 C16 62.1(6) no . . . .
F44 C22 C37 C6 173.6(4) no . . . .
F44 C22 C37 C14 56.6(6) no . . . .
F44 C22 C37 C16 -56.9(6) no . . . .
C25 C24 C31 C21 0.8(10) no . . . .
C31 C24 C25 C6 -0.1(9) no . . . .
C5 C27 C29 C36 -1.7(8) no . . . .
C10 C27 C29 C36 178.8(5) no . . . .
C27 C29 C36 C34 1.9(9) no . . . .
C11 C34 C36 C29 0.3(9) no . . . .

loop_
_geom_contact_atom_site_label_1
_geom_contact_atom_site_label_2
_geom_contact_distance
_geom_contact_publ_flag
_geom_contact_site_symmetry_1
_geom_contact_site_symmetry_2
S1 F2 3.564(4) no . .
S1 C27 2.901(6) no . .
S2 F44 3.555(4) no . .
S2 C19 2.954(6) no . .
F1 O39 2.769(5) no . .
F1 C3 2.972(6) no . .
F1 C32 3.021(6) no . .
F1 C33 3.517(7) no . .
F1 C35 2.953(7) no . .
F2 O4 3.013(5) no . .
F2 O39 3.122(5) no . .
F2 N1 3.010(6) no . .
F2 C5 3.299(7) no . .
F2 C8 3.008(6) no . .
F2 C10 2.929(6) no . .
F2 C27 3.230(7) no . .
F2 C32 2.944(6) no . .
F41 C3 3.010(6) no . .
F41 C5 3.302(7) no . .
F41 C10 3.026(6) no . .
F41 C27 2.797(7) no . .
F41 C29 3.086(7) no . .
F41 C33 3.133(7) no . .
F42 O2 2.656(5) no . .
F42 C6 2.885(7) no . .
F42 C14 3.048(7) no . .
F42 C25 3.323(7) no . .
F43 C6 2.993(6) no . .
F43 C12 3.164(7) no . .
F43 C15 3.336(7) no . .
F43 C16 2.985(6) no . .
F43 C19 2.798(7) no . .
F43 C25 3.081(7) no . .
F44 O2 3.064(5) no . .
F44 O7 3.078(6) no . .
F44 N45 2.973(6) no . .
F44 C14 2.958(7) no . .
F44 C15 3.428(7) no . .
F44 C16 2.957(7) no . .
F44 C18 3.071(7) no . .
F44 C19 3.329(7) no . .
O2 N45 3.514(6) no . .
O2 C6 3.110(7) no . .
O2 C22 2.805(7) no . .
O2 C23 3.047(7) no . .
O4 C10 2.905(7) no . .
O6 C5 2.901(7) no . .
O6 C10 3.252(7) no . .
O6 C27 3.233(7) no . .
O7 C16 2.901(7) no . .
O8 C15 2.929(7) no . .
O8 C16 3.314(7) no . .
O8 C19 3.339(7) no . .
O38 C18 2.851(7) no . .
O39 N1 3.504(6) no . .
O39 C3 3.288(7) no . .
O39 C9 3.221(7) no . .
O39 C30 2.910(7) no . .
O40 C8 2.852(7) no . .
N1 N46 3.088(7) no . .
N1 C5 2.899(7) no . .
N1 C30 3.242(8) no . .
N4 N45 3.133(7) no . .
N4 C16 2.915(7) no . .
N4 C25 3.590(7) no . .
N4 C28 2.949(8) no . .
N45 C15 2.870(8) no . .
N45 C22 3.186(8) no . .
N46 C10 2.888(7) no . .
N46 C33 3.593(7) no . .
N46 C35 2.812(8) no . .
C2 C29 3.338(8) no . .
C2 C35 3.270(8) no . .
C3 C20 2.738(8) no . .
C3 C27 3.405(8) no . .
C3 C29 3.547(8) no . .
C3 C35 3.414(8) no . .
C4 C12 2.770(8) no . .
C5 C30 3.590(9) no . .
C5 C36 2.729(9) no . .
C6 C19 3.461(8) no . .
C6 C31 2.747(8) no . .
C7 C33 2.811(8) no . .
C8 C9 3.599(8) no . .
C8 C30 3.253(8) no . .
C9 C10 3.072(8) no . .
C9 C13 2.756(8) no . .
C9 C35 3.212(8) no . .
C10 C33 3.414(8) no . .
C11 C29 2.776(9) no . .
C12 C37 3.392(8) no . .
C15 C26 2.720(8) no . .
C16 C23 3.148(8) no . .
C16 C25 3.497(8) no . .
C17 C19 2.781(9) no . .
C18 C22 3.291(9) no . .
C18 C28 2.910(9) no . .
C19 C22 3.061(9) no . .
C21 C25 2.817(9) no . .
C22 C25 3.156(8) no . .
C23 C24 2.746(9) no . .
C27 C30 3.020(8) no . .
C27 C34 2.792(8) no . .
C29 C33 3.459(9) no . .
C30 C33 3.231(8) no . .
C30 C35 3.558(8) no . .
F1 O38 3.197(6) no . 1_554
F1 C12 3.567(7) no . 2_544
F2 C20 3.475(7) no . 2_544
F2 C31 3.492(7) no . 2_444
F42 O40 2.962(6) no . 2_455
F42 C35 3.363(7) no . 2_555
F43 O39 3.134(5) no . 2_555
F43 N46 3.373(6) no . 2_555
F43 C8 3.343(6) no . 2_555
F43 C32 3.418(6) no . 2_555
F44 O39 3.294(5) no . 2_555
F44 C33 3.366(7) no . 1_556
O2 C4 3.466(7) no . 1_455
O4 C35 3.273(7) no . 1_455
O6 N4 2.989(6) no . .
O7 C34 3.575(7) no . 1_656
O8 N46 3.108(6) no . .
O8 C7 3.399(7) no . .
O8 C9 3.599(7) no . .
O8 C28 3.455(7) no . 1_655
O38 F1 3.197(6) no . 1_556
O38 C25 3.371(7) no . 2_545
O39 F43 3.134(5) no . 2_545
O39 F44 3.294(5) no . 2_545
O39 C13 3.427(7) no . 2_544
O40 F42 2.962(6) no . 2_445
O40 C4 3.206(7) no . 2_545
O40 C17 3.523(8) no . 2_545
O40 C36 3.328(7) no . 2_444
N1 N4 3.417(6) no . .
N4 O6 2.989(6) no . .
N4 N1 3.417(6) no . .
N4 C10 3.457(7) no . .
N45 N46 3.541(7) no . .
N46 F43 3.373(6) no . 2_545
N46 O8 3.108(6) no . .
N46 N45 3.541(7) no . .
C4 O2 3.466(7) no . 1_655
C4 O40 3.206(7) no . 2_555
C7 O8 3.399(7) no . .
C7 C12 3.599(8) no . .
C7 C19 3.571(8) no . .
C8 F43 3.343(6) no . 2_545
C9 O8 3.599(7) no . .
C10 N4 3.457(7) no . .
C11 C20 3.588(9) no . 1_455
C12 F1 3.567(7) no . 2_554
C12 C7 3.599(8) no . .
C13 O39 3.427(7) no . 2_554
C13 C34 3.437(9) no . 1_655
C17 O40 3.523(8) no . 2_555
C19 C7 3.571(8) no . .
C20 F2 3.475(7) no . 2_554
C20 C11 3.588(9) no . 1_655
C20 C34 3.560(9) no . 1_655
C21 C29 3.306(9) no . .
C25 O38 3.371(7) no . 2_555
C28 O8 3.455(7) no . 1_455
C28 C34 3.592(9) no . 1_556
C29 C21 3.306(9) no . .
C31 F2 3.492(7) no . 2_454
C32 F43 3.418(6) no . 2_545
C33 F44 3.366(7) no . 1_554
C34 O7 3.575(7) no . 1_454
C34 C13 3.437(9) no . 1_455
C34 C20 3.560(9) no . 1_455
C34 C28 3.592(9) no . 1_554
C35 F42 3.363(7) no . 2_545
C35 O4 3.273(7) no . 1_655
C36 O40 3.328(7) no . 2_454
S1 H8A 2.7836 no . .
S1 H8B 3.0833 no . .
S1 H10 3.2403 no . .
S2 H16 3.2574 no . .
S2 H18A 2.7811 no . .
S2 H18B 3.0722 no . .
F1 H33 3.3774 no . .
F1 H35A 3.3335 no . .
F1 H35B 2.3814 no . .
F2 H8A 2.6861 no . .
F41 H29 3.3278 no . .
F41 H33 2.6040 no . .
F42 H25 3.2024 no . .
F43 H12 3.3855 no . .
F43 H25 2.5439 no . .
F44 H18A 2.8207 no . .
O2 H4 2.9320 no . .
O2 H18A 2.4727 no . .
O2 H18B 2.9632 no . .
O4 H8A 3.5235 no . .
O4 H11 2.5558 no . .
O6 H10 3.4674 no . .
O7 H4A 2.5443 no . .
O8 H16 3.5268 no . .
O38 H18A 2.4996 no . .
O38 H18B 3.1690 no . .
O39 H8A 2.3466 no . .
O39 H8B 2.7766 no . .
O39 H46 2.8651 no . .
O40 H8A 2.5414 no . .
O40 H8B 3.0993 no . .
N1 H46 3.4275 no . .
N4 H16 2.6649 no . .
N4 H18A 3.2845 no . .
N4 H18B 2.5490 no . .
N4 H21 2.7633 no . .
N4 H28B 2.6399 no . .
N4 H28C 3.3105 no . .
N45 H4 3.4635 no . .
N46 H7 2.7597 no . .
N46 H8A 3.2923 no . .
N46 H8B 2.5691 no . .
N46 H10 2.6726 no . .
N46 H35B 3.0126 no . .
N46 H35C 2.5334 no . .
C2 H8A 2.9527 no . .
C2 H8B 3.2764 no . .
C2 H29 3.2706 no . .
C2 H33 2.8954 no . .
C2 H35B 3.0008 no . .
C2 H46 3.1416 no . .
C3 H7 3.2762 no . .
C3 H10 2.4533 no . .
C3 H13 3.2377 no . .
C3 H29 3.0729 no . .
C3 H35B 2.9064 no . .
C3 H35C 3.5451 no . .
C3 H46 3.1211 no . .
C4 H26 3.2420 no . .
C5 H10 3.2178 no . .
C5 H29 3.2309 no . .
C5 H34 3.2279 no . .
C6 H4 3.1155 no . .
C6 H12 3.1770 no . .
C6 H16 2.5412 no . .
C6 H21 3.2730 no . .
C6 H24 3.2312 no . .
C7 H13 3.2749 no . .
C7 H46 2.7846 no . .
C8 H10 2.8769 no . .
C8 H46 2.7286 no . .
C9 H10 2.7038 no . .
C9 H20 3.2201 no . .
C9 H33 3.2758 no . .
C9 H35B 2.9911 no . .
C9 H35C 2.9531 no . .
C10 H8A 3.0719 no . .
C10 H8B 3.1119 no . .
C10 H29 2.6624 no . .
C10 H46 3.4781 no . .
C11 H36 3.2536 no . .
C12 H16 2.6324 no . .
C12 H17 3.2417 no . .
C12 H25 3.3747 no . .
C13 H7 3.2807 no . .
C13 H29 3.5377 no . .
C14 H16 2.6925 no . .
C14 H28A 3.2113 no . .
C14 H28B 2.5935 no . .
C14 H28C 2.5934 no . .
C15 H12 3.2336 no . .
C15 H16 3.1944 no . .
C15 H17 3.2216 no . .
C16 H4 3.4744 no . .
C16 H12 2.6716 no . .
C16 H18A 3.1270 no . .
C16 H18B 3.0744 no . .
C17 H12 3.2405 no . .
C18 H4 2.7262 no . .
C18 H16 2.8250 no . .
C18 H28B 3.2425 no . .
C18 H28C 2.5628 no . .
C19 H4A 3.2795 no . .
C19 H26 3.2527 no . .
C20 H33 3.2551 no . .
C21 H4 2.8160 no . .
C21 H24 3.2611 no . .
C22 H16 3.3827 no . .
C22 H18A 3.3894 no . .
C22 H25 2.9996 no . .
C23 H16 2.8113 no . .
C23 H25 3.2641 no . .
C23 H31 3.2287 no . .
C24 H21 3.2723 no . .
C25 H12 3.0246 no . .
C25 H16 3.4525 no . .
C25 H31 3.2832 no . .
C26 H4A 3.2482 no . .
C27 H11 3.2746 no . .
C27 H36 3.2760 no . .
C28 H4 3.1132 no . .
C28 H18A 2.7975 no . .
C28 H18B 3.0319 no . .
C29 H10 2.6302 no . .
C29 H33 3.1917 no . .
C29 H34 3.2516 no . .
C30 H8A 3.2869 no . .
C30 H10 3.3822 no . .
C30 H33 3.0731 no . .
C30 H35B 3.1436 no . .
C31 H25 3.2928 no . .
C32 H10 2.7269 no . .
C32 H35A 3.2442 no . .
C32 H35B 2.6625 no . .
C32 H35C 2.6624 no . .
C33 H10 3.2977 no . .
C33 H20 3.2460 no . .
C33 H29 2.7981 no . .
C34 H29 3.2507 no . .
C35 H46 3.2620 no . .
C36 H11 3.2595 no . .
C37 H4 3.1370 no . .
C37 H12 3.3186 no . .
C37 H18A 3.0107 no . .
C37 H18B 3.2642 no . .
C37 H25 2.8813 no . .
H4 H16 3.0876 no . .
H4 H18A 3.5418 no . .
H4 H18B 2.4500 no . .
H4 H21 2.7799 no . .
H4 H28B 2.6003 no . .
H4 H28C 3.3569 no . .
H4A H17 2.3402 no . .
H7 H20 2.3474 no . .
H7 H46 2.7478 no . .
H8A H46 3.5646 no . .
H8B H10 3.3048 no . .
H8B H46 2.4803 no . .
H10 H29 2.4974 no . .
H10 H46 3.1454 no . .
H11 H34 2.3451 no . .
H12 H16 2.5211 no . .
H12 H25 2.8664 no . .
H12 H26 2.3154 no . .
H13 H20 2.3121 no . .
H13 H33 2.3443 no . .
H16 H18B 3.1828 no . .
H17 H26 2.3152 no . .
H18A H28A 3.5224 no . .
H18A H28B 3.3779 no . .
H18A H28C 2.2622 no . .
H18B H28B 3.1370 no . .
H18B H28C 2.5619 no . .
H21 H31 2.3283 no . .
H24 H25 2.3650 no . .
H24 H31 2.3353 no . .
H29 H33 2.6583 no . .
H29 H36 2.3262 no . .
H34 H36 2.3261 no . .
H35C H46 2.7879 no . .
S1 H4 2.9245 no . .
S1 H35C 3.1392 no . 1_455
S2 H25 3.2017 no . 2_545
S2 H28A 3.5114 no . 1_655
S2 H46 3.0826 no . .
F1 H12 2.9003 no . 2_544
F1 H26 2.9987 no . 2_544
F2 H13 3.0955 no . 2_544
F2 H20 2.7744 no . 2_544
F2 H26 3.1808 no . 2_544
F2 H31 2.6485 no . 2_444
F41 H18A 2.6944 no . 1_554
F41 H26 2.7996 no . 2_544
F41 H28C 2.9883 no . 1_554
F42 H4A 3.1771 no . 1_455
F42 H17 3.5243 no . 1_455
F42 H35A 3.1870 no . 2_555
F42 H35C 2.8753 no . 2_555
F42 H36 3.0511 no . 1_556
F43 H8A 3.5392 no . 2_555
F43 H8B 2.7103 no . 2_555
F43 H35C 3.2793 no . 2_555
F43 H46 2.8938 no . 2_555
F44 H13 3.3037 no . 1_556
F44 H33 2.5515 no . 1_556
F44 H35A 3.3922 no . 2_555
O2 H4A 2.7561 no . 1_455
O2 H36 3.5514 no . 1_556
O4 H24 3.5146 no . 2_444
O4 H31 2.8839 no . 2_444
O4 H35A 3.2861 no . 1_455
O4 H35B 3.1071 no . 1_455
O4 H35C 2.8861 no . 1_455
O6 H4 2.2113 no . .
O6 H7 3.1710 no . 1_455
O6 H21 3.3239 no . .
O6 H28B 2.9641 no . .
O6 H35C 3.0031 no . 1_455
O7 H28A 2.9996 no . 1_655
O7 H28B 3.5620 no . 1_655
O7 H34 2.7258 no . 1_656
O8 H7 2.6818 no . .
O8 H25 2.8648 no . 2_545
O8 H28A 3.2436 no . 1_655
O8 H28B 2.7769 no . 1_655
O8 H46 2.3502 no . .
O38 H11 3.5320 no . 1_656
O38 H12 3.4739 no . 2_545
O38 H24 3.1921 no . 2_545
O38 H25 2.6847 no . 2_545
O38 H33 3.4104 no . 1_556
O39 H13 2.6730 no . 2_544
O40 H4A 2.6815 no . 2_545
O40 H17 3.2699 no . 2_545
O40 H34 3.4965 no . 2_444
O40 H35A 3.5267 no . 1_455
O40 H35C 3.1607 no . 1_455
O40 H36 2.4548 no . 2_444
N1 H4 2.6204 no . .
N1 H18B 3.3952 no . .
N4 H10 2.7836 no . .
N45 H46 2.9419 no . .
N46 H16 3.3324 no . .
C3 H11 3.4650 no . 1_655
C4 H8A 3.5443 no . 2_555
C4 H8B 3.2466 no . 2_555
C4 H28A 3.4771 no . 1_655
C4 H34 3.5229 no . 1_656
C5 H21 3.4144 no . .
C5 H24 3.4607 no . 2_444
C5 H31 3.5670 no . 2_444
C6 H17 3.4398 no . 1_455
C7 H16 3.0985 no . .
C7 H21 3.2771 no . 1_655
C8 H13 3.3869 no . 2_544
C8 H18B 3.4954 no . .
C9 H16 3.1560 no . .
C10 H4 2.8610 no . .
C11 H24 2.9760 no . 2_444
C11 H28A 3.1868 no . 1_554
C11 H35B 3.3239 no . 1_455
C12 H7 3.3564 no . .
C12 H20 3.3631 no . .
C13 H8A 3.4804 no . 2_554
C13 H11 3.4169 no . 1_655
C13 H34 3.0748 no . 1_655
C15 H7 3.3997 no . .
C15 H8B 3.4857 no . 2_555
C15 H34 3.5804 no . 1_656
C16 H7 3.5001 no . .
C16 H46 3.5992 no . .
C17 H8B 3.2772 no . 2_555
C17 H18B 3.4489 no . 2_555
C17 H28C 3.5231 no . 2_555
C18 H26 3.2923 no . 2_545
C18 H46 3.5862 no . .
C19 H7 3.1373 no . .
C20 H11 3.5680 no . 1_655
C20 H12 3.4862 no . .
C20 H21 3.0348 no . 1_655
C20 H34 3.5489 no . 1_655
C21 H10 3.5166 no . .
C21 H20 3.0692 no . 1_455
C21 H29 3.3293 no . .
C22 H35C 3.5405 no . 2_555
C23 H10 3.1779 no . .
C24 H11 3.4415 no . 2_454
C24 H17 3.2241 no . 1_455
C24 H28A 3.5921 no . 2_455
C24 H28C 3.5569 no . 2_455
C25 H17 3.2467 no . 1_455
C26 H8B 3.5711 no . 2_555
C26 H18A 3.4687 no . 2_555
C26 H18B 3.1584 no . 2_555
C26 H20 3.4251 no . .
C26 H28C 3.4101 no . 2_555
C27 H4 3.3456 no . .
C27 H21 3.0838 no . .
C28 H4A 3.1695 no . 1_455
C28 H24 3.3264 no . 2_445
C28 H34 3.5634 no . 1_556
C29 H21 2.9331 no . .
C29 H35A 3.4116 no . 2_554
C30 H26 3.2364 no . 2_544
C31 H17 3.4292 no . 1_455
C31 H20 3.2643 no . 1_455
C32 H13 3.5713 no . 2_544
C33 H11 3.3576 no . 1_655
C34 H4A 3.5384 no . 1_454
C34 H13 3.4058 no . 1_455
C34 H21 3.5456 no . .
C34 H28A 2.7309 no . 1_554
C35 H11 3.3520 no . 1_655
C36 H21 3.2042 no . .
C36 H28A 3.2442 no . 1_554
C36 H35A 3.4752 no . 2_554
H4 S1 2.9245 no . .
H4 O6 2.2113 no . .
H4 N1 2.6204 no . .
H4 C10 2.8610 no . .
H4 C27 3.3456 no . .
H4 H10 2.3897 no . .
H4A F42 3.1771 no . 1_655
H4A O2 2.7561 no . 1_655
H4A O40 2.6815 no . 2_555
H4A C28 3.1695 no . 1_655
H4A C34 3.5384 no . 1_656
H4A H8A 3.4897 no . 2_555
H4A H8B 3.5728 no . 2_555
H4A H28A 2.8536 no . 1_655
H4A H28B 3.3375 no . 1_655
H4A H34 2.9075 no . 1_656
H4A H36 3.2547 no . 1_656
H7 O6 3.1710 no . 1_655
H7 O8 2.6818 no . .
H7 C12 3.3564 no . .
H7 C15 3.3997 no . .
H7 C16 3.5001 no . .
H7 C19 3.1373 no . .
H7 H16 3.1280 no . .
H7 H21 2.9617 no . 1_655
H8A F43 3.5392 no . 2_545
H8A C4 3.5443 no . 2_545
H8A C13 3.4804 no . 2_544
H8A H4A 3.4897 no . 2_545
H8A H13 2.5489 no . 2_544
H8A H34 3.4335 no . 2_444
H8B F43 2.7103 no . 2_545
H8B C4 3.2466 no . 2_545
H8B C15 3.4857 no . 2_545
H8B C17 3.2772 no . 2_545
H8B C26 3.5711 no . 2_545
H8B H4A 3.5728 no . 2_545
H8B H18B 2.8170 no . .
H10 N4 2.7836 no . .
H10 C21 3.5166 no . .
H10 C23 3.1779 no . .
H10 H4 2.3897 no . .
H10 H16 2.8109 no . .
H10 H21 3.4526 no . .
H11 O38 3.5320 no . 1_454
H11 C3 3.4650 no . 1_455
H11 C13 3.4169 no . 1_455
H11 C20 3.5680 no . 1_455
H11 C24 3.4415 no . 2_444
H11 C33 3.3576 no . 1_455
H11 C35 3.3520 no . 1_455
H11 H24 2.6249 no . 2_444
H11 H28A 3.4374 no . 1_554
H11 H35B 2.5273 no . 1_455
H11 H35C 3.4059 no . 1_455
H12 F1 2.9003 no . 2_554
H12 O38 3.4739 no . 2_555
H12 C20 3.4862 no . .
H12 H20 3.3252 no . .
H13 F2 3.0955 no . 2_554
H13 F44 3.3037 no . 1_554
H13 O39 2.6730 no . 2_554
H13 C8 3.3869 no . 2_554
H13 C32 3.5713 no . 2_554
H13 C34 3.4058 no . 1_655
H13 H8A 2.5489 no . 2_554
H13 H34 2.8648 no . 1_655
H13 H35A 3.4339 no . 2_554
H16 N46 3.3324 no . .
H16 C7 3.0985 no . .
H16 C9 3.1560 no . .
H16 H7 3.1280 no . .
H16 H10 2.8109 no . .
H16 H46 3.2076 no . .
H17 F42 3.5243 no . 1_655
H17 O40 3.2699 no . 2_555
H17 C6 3.4398 no . 1_655
H17 C24 3.2241 no . 1_655
H17 C25 3.2467 no . 1_655
H17 C31 3.4292 no . 1_655
H17 H18B 3.4026 no . 2_555
H17 H24 3.5976 no . 1_655
H17 H28B 3.4333 no . 2_555
H17 H28C 2.9766 no . 2_555
H18A F41 2.6944 no . 1_556
H18A C26 3.4687 no . 2_545
H18A H26 2.7893 no . 2_545
H18A H33 3.3532 no . 1_556
H18B N1 3.3952 no . .
H18B C8 3.4954 no . .
H18B C17 3.4489 no . 2_545
H18B C26 3.1584 no . 2_545
H18B H8B 2.8170 no . .
H18B H17 3.4026 no . 2_545
H18B H26 2.8784 no . 2_545
H18B H46 3.1794 no . .
H20 F2 2.7744 no . 2_554
H20 C12 3.3631 no . .
H20 C21 3.0692 no . 1_655
H20 C26 3.4251 no . .
H20 C31 3.2643 no . 1_655
H20 H12 3.3252 no . .
H20 H21 2.4788 no . 1_655
H20 H26 3.4568 no . .
H20 H31 2.8672 no . 1_655
H21 O6 3.3239 no . .
H21 C5 3.4144 no . .
H21 C7 3.2771 no . 1_455
H21 C20 3.0348 no . 1_455
H21 C27 3.0838 no . .
H21 C29 2.9331 no . .
H21 C34 3.5456 no . .
H21 C36 3.2042 no . .
H21 H7 2.9617 no . 1_455
H21 H10 3.4526 no . .
H21 H20 2.4788 no . 1_455
H21 H29 3.2254 no . .
H24 O4 3.5146 no . 2_454
H24 O38 3.1921 no . 2_555
H24 C5 3.4607 no . 2_454
H24 C11 2.9760 no . 2_454
H24 C28 3.3264 no . 2_455
H24 H11 2.6249 no . 2_454
H24 H17 3.5976 no . 1_455
H24 H28A 2.8329 no . 2_455
H24 H28B 3.5499 no . 2_455
H24 H28C 3.0959 no . 2_455
H25 S2 3.2017 no . 2_555
H25 O8 2.8648 no . 2_555
H25 O38 2.6847 no . 2_555
H26 F1 2.9987 no . 2_554
H26 F2 3.1808 no . 2_554
H26 F41 2.7996 no . 2_554
H26 C18 3.2923 no . 2_555
H26 C30 3.2364 no . 2_554
H26 H18A 2.7893 no . 2_555
H26 H18B 2.8784 no . 2_555
H26 H20 3.4568 no . .
H26 H28C 2.7400 no . 2_555
H26 H31 3.5580 no . 1_655
H28A S2 3.5114 no . 1_455
H28A O7 2.9996 no . 1_455
H28A O8 3.2436 no . 1_455
H28A C4 3.4771 no . 1_455
H28A C11 3.1868 no . 1_556
H28A C24 3.5921 no . 2_445
H28A C34 2.7309 no . 1_556
H28A C36 3.2442 no . 1_556
H28A H4A 2.8536 no . 1_455
H28A H11 3.4374 no . 1_556
H28A H24 2.8329 no . 2_445
H28A H34 2.6489 no . 1_556
H28A H36 3.4940 no . 1_556
H28B O6 2.9641 no . .
H28B O7 3.5620 no . 1_455
H28B O8 2.7769 no . 1_455
H28B H4A 3.3375 no . 1_455
H28B H17 3.4333 no . 2_545
H28B H24 3.5499 no . 2_445
H28C F41 2.9883 no . 1_556
H28C C17 3.5231 no . 2_545
H28C C24 3.5569 no . 2_445
H28C C26 3.4101 no . 2_545
H28C H17 2.9766 no . 2_545
H28C H24 3.0959 no . 2_445
H28C H26 2.7400 no . 2_545
H29 C21 3.3293 no . .
H29 H21 3.2254 no . .
H29 H35A 2.7370 no . 2_554
H31 F2 2.6485 no . 2_454
H31 O4 2.8839 no . 2_454
H31 C5 3.5670 no . 2_454
H31 H20 2.8672 no . 1_455
H31 H26 3.5580 no . 1_455
H31 H36 3.4333 no . .
H33 F44 2.5515 no . 1_554
H33 O38 3.4104 no . 1_554
H33 H18A 3.3532 no . 1_554
H34 O7 2.7258 no . 1_454
H34 O40 3.4965 no . 2_454
H34 C4 3.5229 no . 1_454
H34 C13 3.0748 no . 1_455
H34 C15 3.5804 no . 1_454
H34 C20 3.5489 no . 1_455
H34 C28 3.5634 no . 1_554
H34 H4A 2.9075 no . 1_454
H34 H8A 3.4335 no . 2_454
H34 H13 2.8648 no . 1_455
H34 H28A 2.6489 no . 1_554
H35A F42 3.1870 no . 2_545
H35A F44 3.3922 no . 2_545
H35A O4 3.2861 no . 1_655
H35A O40 3.5267 no . 1_655
H35A C29 3.4116 no . 2_544
H35A C36 3.4752 no . 2_544
H35A H13 3.4339 no . 2_544
H35A H29 2.7370 no . 2_544
H35A H36 2.8719 no . 2_544
H35B O4 3.1071 no . 1_655
H35B C11 3.3239 no . 1_655
H35B H11 2.5273 no . 1_655
H35C S1 3.1392 no . 1_655
H35C F42 2.8753 no . 2_545
H35C F43 3.2793 no . 2_545
H35C O4 2.8861 no . 1_655
H35C O6 3.0031 no . 1_655
H35C O40 3.1607 no . 1_655
H35C C22 3.5405 no . 2_545
H35C H11 3.4059 no . 1_655
H36 F42 3.0511 no . 1_554
H36 O2 3.5514 no . 1_554
H36 O40 2.4548 no . 2_454
H36 H4A 3.2547 no . 1_454
H36 H28A 3.4940 no . 1_554
H36 H31 3.4333 no . .
H36 H35A 2.8719 no . 2_554
H46 S2 3.0826 no . .
H46 F43 2.8938 no . 2_545
H46 O8 2.3502 no . .
H46 N45 2.9419 no . .
H46 C16 3.5992 no . .
H46 C18 3.5862 no . .
H46 H16 3.2076 no . .
H46 H18B 3.1794 no . .

#==============================================================================
loop_
_geom_hbond_atom_site_label_D
_geom_hbond_atom_site_label_H
_geom_hbond_atom_site_label_A
_geom_hbond_site_symmetry_D
_geom_hbond_site_symmetry_H
_geom_hbond_site_symmetry_A
_geom_hbond_distance_DA
_geom_hbond_distance_DH
_geom_hbond_distance_HA
_geom_hbond_angle_DHA
_geom_hbond_publ_flag
N4 H4 O6 . . . 2.989(6) 0.880 2.211 147.2 no

#==============================================================================
# Additional structures and associated data_? identifiers
# should be added at this point if there is more than one 
# structure analysis in the CIF.

#==============================================================================
#     End of CIF
#==============================================================================
