# Supplementary material for: Construction of poly-N-heterocyclic scaffolds via the controlled reactivity of Cu-allenylidene intermediates
Source: Commun Chem. 2021 Nov 18;4:158. doi: 10.1038/s42004-021-00596-x (PMC9814594; doi:10.1038/s42004-021-00596-x)
Supplement: Supplementary file 5 — Supplemental Data 3 [file 42004_2021_596_MOESM5_ESM.cif]

data_General
_audit_creation_date                    2020-08-18
_audit_creation_method                 'by CrystalStructure 4.0'
_audit_update_record                    ?

#==============================================================================
# PROCESSING SUMMARY (IUCr Office Use Only)

_journal_date_recd_electronic           ?
_journal_date_from_coeditor             ?
_journal_date_accepted                  ?
_journal_coeditor_code                  ?

#==============================================================================
# SUBMISSION DETAILS

_publ_contact_author_name              'ENTER NAME'
_publ_contact_author_email             'ENTER EMAIL ADDRESS'
_publ_contact_author_fax               'ENTER FAX NUMBER'
_publ_contact_author_phone             'ENTER PHONE NUMBER'
_publ_contact_letter
;
    ENTER TEXT OF LETTER
;
_publ_requested_journal                'ENTER JOURNAL NAME HERE'
_publ_requested_category               'CHOOSE FI FM FO CI CM CO or AD'
_publ_requested_coeditor_name           ?

#==============================================================================
# TITLE AND AUTHOR LIST

_publ_section_title
;
    ENTER SECTION TITLE
;
_publ_section_title_footnote
;
    ENTER FOOTNOTE TO TITLE OF PAPER
;
loop_
_publ_author_name
_publ_author_footnote
_publ_author_address
' FIRST AUTHORS NAME '
;
  FIRST AUTHORS FOOTNOTES
;
;
  FIRST AUTHORS ADDRESS
;
_publ_section_synopsis
;
    ENTER SYNOPSIS
;

#==============================================================================
# TEXT

_publ_section_abstract
;
    ENTER ABSTRACT
;
_publ_section_comment
;
    ENTER TEXT
;
_publ_section_references
;
    ENTER OTHER REFERENCES

    Rigaku (2010). CrystalStructure. Version 4.0. 
    Rigaku Corporation, Tokyo, Japan.

    M.C. Burla, R. Caliandro, M. Camalli, B. Carrozzini, 
    G.L. Cascarano, L. De Caro, C. Giacovazzo, G. Polidori, 
    R. Spagna (2005) 
    SIR2004

    Sheldrick, G.M. (2008), Acta Cryst. A64, 112-122.

    Rigaku (1995). ABSCOR. 
    Rigaku Corporation, Tokyo, Japan.

;
_publ_section_figure_captions
;
    ENTER FIGURE CAPTIONS
;
_publ_section_exptl_prep
;
    ENTER COMPOUND PREPARATION DETAILS
;
_publ_section_exptl_refinement
;
    ENTER SPECIAL DETAILS OF THE REFINEMENT
;

#==============================================================================
data_20200818GMRdimer4

#==============================================================================
# CHEMICAL DATA

_chemical_formula_sum                  'C34 H28 Br2 N2 O4 S2'
_chemical_formula_moiety               'C34 H28 Br2 N2 O4 S2'
_chemical_formula_weight                752.53
_chemical_melting_point                 ?

#==============================================================================
# CRYSTAL DATA
_symmetry_cell_setting                  triclinic
_symmetry_space_group_name_H-M         'P -1'
_symmetry_space_group_name_Hall        '-P 1'
_symmetry_Int_Tables_number             2
loop_
_symmetry_equiv_pos_site_id
_symmetry_equiv_pos_as_xyz
1   '+X,+Y,+Z'
2   '-X,-Y,-Z'
#------------------------------------------------------------------------------
_cell_length_a                          9.7229(5)
_cell_length_b                          11.9426(5)
_cell_length_c                          14.4197(7)
_cell_angle_alpha                       80.258(6)
_cell_angle_beta                        87.190(6)
_cell_angle_gamma                       68.674(5)
_cell_volume                            1537.08(13)
_cell_formula_units_Z                   2
_cell_measurement_reflns_used           11156
_cell_measurement_theta_min             1.86
_cell_measurement_theta_max             27.45
_cell_measurement_temperature           173
#------------------------------------------------------------------------------
_exptl_crystal_description              block
_exptl_crystal_colour                   colorless
_exptl_crystal_size_max                 0.100
_exptl_crystal_size_mid                 0.100
_exptl_crystal_size_min                 0.050
_exptl_crystal_density_diffrn           1.626
_exptl_crystal_density_meas             ?
_exptl_crystal_density_method          'not measured'
_exptl_crystal_F_000                    760.00
_exptl_absorpt_coefficient_mu           2.824
_exptl_absorpt_correction_type          multi-scan
_exptl_absorpt_process_details         'ABSCOR (Rigaku, 1995)'
_exptl_absorpt_correction_T_min         0.501
_exptl_absorpt_correction_T_max         0.868

#==============================================================================
# EXPERIMENTAL DATA

_diffrn_ambient_temperature             173
_diffrn_radiation_type                 'Mo K\a'
_diffrn_radiation_wavelength            0.71075
_diffrn_measurement_device_type        'Rigaku R-AXIS RAPID'
_diffrn_measurement_method              \w
_diffrn_detector_area_resol_mean        10.000
_diffrn_reflns_number                   15127
_diffrn_reflns_av_R_equivalents         0.0837
_diffrn_reflns_theta_max                27.46
_diffrn_reflns_theta_full               27.45
_diffrn_measured_fraction_theta_max     0.997
_diffrn_measured_fraction_theta_full    0.997
_diffrn_reflns_limit_h_min             -12
_diffrn_reflns_limit_h_max              12
_diffrn_reflns_limit_k_min             -12
_diffrn_reflns_limit_k_max              15
_diffrn_reflns_limit_l_min             -18
_diffrn_reflns_limit_l_max              18
_diffrn_standards_number                0
_diffrn_standards_interval_count        .
_diffrn_standards_decay_%               ?

#==============================================================================
# REFINEMENT DATA

_refine_special_details
;
    Refinement was performed using all reflections. The weighted 
    R-factor (wR) and goodness of fit (S) are based on F^2^.
    R-factor (gt) are based on F. The threshold expression of
    F^2^ > 2.0 sigma(F^2^) is used only for calculating R-factor (gt).
;
_reflns_number_total                    7008
_reflns_number_gt                       4383
_reflns_threshold_expression            F^2^>2.0\s(F^2^)
_refine_ls_structure_factor_coef        Fsqd
_refine_ls_R_factor_gt                  0.0510
_refine_ls_wR_factor_ref                0.1102
_refine_ls_number_restraints            0
_refine_ls_hydrogen_treatment           constr
_refine_ls_number_reflns                7008
_refine_ls_number_parameters            397
_refine_ls_goodness_of_fit_ref          1.008
_refine_ls_weighting_scheme             calc
_refine_ls_weighting_details
           'w = 1/[\s^2^(Fo^2^)+(0.0396P)^2^+0.5475P] where P=(Fo^2^+2Fc^2^)/3'
_atom_sites_solution_hydrogens          geom
_atom_sites_solution_primary            direct
_atom_sites_solution_secondary          difmap
_refine_ls_shift/su_max                 0.001
_refine_diff_density_max                0.520
_refine_diff_density_min               -0.520
_refine_ls_extinction_method            none
_refine_ls_extinction_coef              ?

loop_
_atom_type_symbol
_atom_type_description
_atom_type_scat_dispersion_real
_atom_type_scat_dispersion_imag
_atom_type_scat_source
  'C' 'C'  0.0033 0.0016 
;
International Tables for Crystallography
(1992, Vol. C, Tables 4.2.6.8 and 6.1.1.4)
;
  'H' 'H'  0.0000 0.0000 
;
International Tables for Crystallography
(1992, Vol. C, Table 6.1.1.4)
;
  'Br' 'Br'  -0.2901 2.4595 
;
International Tables for Crystallography
(1992, Vol. C, Tables 4.2.6.8 and 6.1.1.4)
;
  'N' 'N'  0.0061 0.0033 
;
International Tables for Crystallography
(1992, Vol. C, Tables 4.2.6.8 and 6.1.1.4)
;
  'O' 'O'  0.0106 0.0060 
;
International Tables for Crystallography
(1992, Vol. C, Tables 4.2.6.8 and 6.1.1.4)
;
  'S' 'S'  0.1246 0.1234 
;
International Tables for Crystallography
(1992, Vol. C, Tables 4.2.6.8 and 6.1.1.4)
;

#==============================================================================
# ATOMIC COORDINATES AND THERMAL PARAMETERS

loop_
_atom_site_label
_atom_site_type_symbol
_atom_site_fract_x
_atom_site_fract_y
_atom_site_fract_z
_atom_site_U_iso_or_equiv
_atom_site_adp_type
_atom_site_occupancy
_atom_site_symmetry_multiplicity
_atom_site_calc_flag
_atom_site_refinement_flags
_atom_site_disorder_assembly
_atom_site_disorder_group
 Br1 Br -0.31213(5) 0.74879(4) 0.81422(3) 0.03865(13) Uani 1.0 2 d . . .
 Br2 Br 0.43909(5) 0.08146(4) 0.73591(3) 0.04168(14) Uani 1.0 2 d . . .
 S1 S 0.06925(11) 0.88862(9) 1.17238(7) 0.0270(3) Uani 1.0 2 d . . .
 S40 S 0.34138(11) 0.72828(9) 0.64098(7) 0.0285(3) Uani 1.0 2 d . . .
 O1 O 0.4313(3) 0.6758(3) 0.5665(2) 0.0360(8) Uani 1.0 2 d . . .
 O2 O 0.3779(3) 0.8105(3) 0.6875(2) 0.0334(7) Uani 1.0 2 d . . .
 O5 O -0.0811(4) 0.9678(3) 1.1788(2) 0.0361(8) Uani 1.0 2 d . . .
 O31 O 0.1854(4) 0.9265(3) 1.1923(2) 0.0349(7) Uani 1.0 2 d . . .
 N2 N 0.3474(4) 0.6110(3) 0.7247(3) 0.0256(8) Uani 1.0 2 d . . .
 N3 N 0.0889(4) 0.8619(3) 1.0613(3) 0.0235(8) Uani 1.0 2 d . . .
 C4 C 0.2769(5) 0.5786(4) 1.0182(3) 0.0288(10) Uani 1.0 2 d . . .
 C6 C 0.0937(5) 0.7472(4) 1.2411(3) 0.0267(9) Uani 1.0 2 d . . .
 C7 C -0.1915(5) 0.7806(4) 0.8980(3) 0.0267(9) Uani 1.0 2 d . . .
 C8 C 0.3366(4) 0.4290(4) 0.7946(3) 0.0244(9) Uani 1.0 2 d . . .
 C9 C 0.2906(5) 0.7240(4) 0.8692(3) 0.0254(9) Uani 1.0 2 d . . .
 C10 C 0.4011(5) 0.2509(4) 0.7243(3) 0.0277(9) Uani 1.0 2 d . . .
 C11 C -0.0392(5) 0.7266(4) 0.8936(3) 0.0271(9) Uani 1.0 2 d . . .
 C12 C 0.3984(5) 0.4377(4) 0.6278(3) 0.0293(10) Uani 1.0 2 d . . .
 C13 C -0.2578(5) 0.8583(4) 0.9620(3) 0.0293(10) Uani 1.0 2 d . . .
 C14 C 0.0461(5) 0.7551(4) 0.9535(3) 0.0239(9) Uani 1.0 2 d . . .
 C15 C 0.3572(4) 0.3063(4) 0.8026(3) 0.0263(9) Uani 1.0 2 d . . .
 C16 C 0.2328(5) 0.7962(4) 1.0261(3) 0.0263(9) Uani 1.0 2 d . . .
 C17 C -0.0213(5) 0.8369(4) 1.0153(3) 0.0243(9) Uani 1.0 2 d . . .
 C18 C 0.2126(4) 0.7111(4) 0.9641(3) 0.0235(9) Uani 1.0 2 d . . .
 C19 C 0.3573(5) 0.8077(4) 1.0438(3) 0.0343(11) Uani 1.0 2 d . . .
 C20 C 0.3075(4) 0.6179(4) 0.8208(3) 0.0248(9) Uani 1.0 2 d . . .
 C21 C -0.1732(5) 0.8876(4) 1.0213(3) 0.0271(9) Uani 1.0 2 d . . .
 C22 C 0.2598(5) 0.4860(4) 0.9629(3) 0.0275(9) Uani 1.0 2 d . . .
 C23 C 0.3003(4) 0.5106(4) 0.8629(3) 0.0236(9) Uani 1.0 2 d . . .
 C24 C 0.1575(5) 0.7943(4) 0.6011(3) 0.0270(9) Uani 1.0 2 d . . .
 C25 C 0.2491(5) 0.5596(4) 1.3297(4) 0.0368(11) Uani 1.0 2 d . . .
 C26 C 0.2317(5) 0.6722(4) 1.2767(3) 0.0345(11) Uani 1.0 2 d . . .
 C27 C -0.1363(5) 0.8993(4) 0.5416(3) 0.0330(10) Uani 1.0 2 d . . .
 C28 C 0.1180(6) 0.7772(4) 0.5158(3) 0.0377(11) Uani 1.0 2 d . . .
 C29 C 0.3616(4) 0.4929(4) 0.7074(3) 0.0242(9) Uani 1.0 2 d . . .
 C30 C 0.0507(5) 0.8665(4) 0.6570(3) 0.0377(11) Uani 1.0 2 d . . .
 C32 C -0.0937(6) 0.9148(4) 0.6267(4) 0.0398(12) Uani 1.0 2 d . . .
 C33 C -0.0274(6) 0.8299(5) 0.4866(4) 0.0445(12) Uani 1.0 2 d . . .
 C34 C -0.0056(5) 0.5974(5) 1.3092(4) 0.0417(12) Uani 1.0 2 d . . .
 C35 C 0.1309(5) 0.5208(4) 1.3469(3) 0.0350(11) Uani 1.0 2 d . . .
 C36 C -0.0245(5) 0.7095(4) 1.2563(3) 0.0336(10) Uani 1.0 2 d . . .
 C37 C -0.2959(5) 0.9511(5) 0.5107(4) 0.0481(13) Uani 1.0 2 d . . .
 C38 C 0.4188(5) 0.3159(4) 0.6378(3) 0.0294(10) Uani 1.0 2 d . . .
 C39 C 0.1494(6) 0.4004(5) 1.4067(4) 0.0502(14) Uani 1.0 2 d . . .
 H4A H 0.3830 0.5577 1.0318 0.0345 Uiso 1.0 2 calc R . .
 H4B H 0.2260 0.5738 1.0791 0.0345 Uiso 1.0 2 calc R . .
 H9A H 0.2318 0.8010 0.8288 0.0305 Uiso 1.0 2 calc R . .
 H9B H 0.3890 0.7267 0.8802 0.0305 Uiso 1.0 2 calc R . .
 H11 H 0.0055 0.6717 0.8508 0.0325 Uiso 1.0 2 calc R . .
 H12 H 0.4091 0.4822 0.5685 0.0351 Uiso 1.0 2 calc R . .
 H13 H -0.3624 0.8917 0.9650 0.0351 Uiso 1.0 2 calc R . .
 H15 H 0.3414 0.2617 0.8606 0.0316 Uiso 1.0 2 calc R . .
 H19A H 0.3586 0.8635 1.0833 0.0411 Uiso 1.0 2 calc R . .
 H19B H 0.4464 0.7602 1.0173 0.0411 Uiso 1.0 2 calc R . .
 H21 H -0.2182 0.9411 1.0650 0.0325 Uiso 1.0 2 calc R . .
 H22A H 0.3239 0.4029 0.9915 0.0331 Uiso 1.0 2 calc R . .
 H22B H 0.1563 0.4899 0.9663 0.0331 Uiso 1.0 2 calc R . .
 H25 H 0.3438 0.5081 1.3547 0.0442 Uiso 1.0 2 calc R . .
 H26 H 0.3138 0.6975 1.2650 0.0414 Uiso 1.0 2 calc R . .
 H28 H 0.1903 0.7295 0.4774 0.0453 Uiso 1.0 2 calc R . .
 H30 H 0.0780 0.8816 0.7147 0.0452 Uiso 1.0 2 calc R . .
 H32 H -0.1668 0.9605 0.6658 0.0478 Uiso 1.0 2 calc R . .
 H33 H -0.0542 0.8187 0.4273 0.0534 Uiso 1.0 2 calc R . .
 H34 H -0.0879 0.5721 1.3200 0.0500 Uiso 1.0 2 calc R . .
 H36 H -0.1189 0.7606 1.2305 0.0403 Uiso 1.0 2 calc R . .
 H37A H -0.3046 0.9309 0.4486 0.0577 Uiso 1.0 2 calc R . .
 H37B H -0.3537 0.9164 0.5562 0.0577 Uiso 1.0 2 calc R . .
 H37C H -0.3335 1.0398 0.5070 0.0577 Uiso 1.0 2 calc R . .
 H38 H 0.4455 0.2755 0.5847 0.0352 Uiso 1.0 2 calc R . .
 H39A H 0.2528 0.3589 1.4270 0.0602 Uiso 1.0 2 calc R . .
 H39B H 0.0864 0.4137 1.4620 0.0602 Uiso 1.0 2 calc R . .
 H39C H 0.1210 0.3500 1.3700 0.0602 Uiso 1.0 2 calc R . .


loop_
_atom_site_aniso_label
_atom_site_aniso_U_11
_atom_site_aniso_U_22
_atom_site_aniso_U_33
_atom_site_aniso_U_12
_atom_site_aniso_U_13
_atom_site_aniso_U_23
 Br1 0.0376(3) 0.0509(3) 0.0344(3) -0.0240(3) -0.0046(2) -0.0058(3)
 Br2 0.0513(3) 0.0314(3) 0.0437(3) -0.0140(2) 0.0064(3) -0.0135(2)
 S1 0.0337(6) 0.0260(5) 0.0230(6) -0.0117(5) 0.0011(5) -0.0066(5)
 S40 0.0328(6) 0.0288(6) 0.0214(6) -0.0111(5) 0.0037(5) 0.0011(5)
 O1 0.0407(18) 0.0374(17) 0.0235(16) -0.0102(14) 0.0150(15) -0.0012(14)
 O2 0.0368(17) 0.0336(16) 0.0322(17) -0.0183(14) -0.0010(14) 0.0014(14)
 O5 0.0422(18) 0.0302(16) 0.0326(18) -0.0066(14) 0.0023(15) -0.0111(14)
 O31 0.0483(19) 0.0379(17) 0.0278(17) -0.0253(15) 0.0004(15) -0.0083(14)
 N2 0.0280(18) 0.0261(18) 0.0197(18) -0.0083(15) 0.0032(15) 0.0002(14)
 N3 0.0255(17) 0.0250(17) 0.0209(18) -0.0084(14) 0.0001(15) -0.0074(14)
 C4 0.033(3) 0.024(2) 0.024(3) -0.0050(18) 0.0031(19) -0.0017(17)
 C6 0.029(2) 0.028(2) 0.023(3) -0.0107(18) 0.0033(18) -0.0056(18)
 C7 0.033(3) 0.032(3) 0.021(2) -0.0186(19) -0.0060(18) -0.0013(18)
 C8 0.0200(19) 0.029(3) 0.023(2) -0.0067(17) 0.0005(17) -0.0040(18)
 C9 0.027(2) 0.026(2) 0.023(3) -0.0101(17) 0.0052(18) -0.0040(17)
 C10 0.030(3) 0.027(3) 0.027(3) -0.0106(18) 0.0011(19) -0.0064(18)
 C11 0.028(2) 0.026(2) 0.027(3) -0.0112(18) 0.0034(19) -0.0032(18)
 C12 0.032(3) 0.037(3) 0.020(3) -0.0145(19) 0.0028(19) -0.0055(19)
 C13 0.024(2) 0.033(3) 0.029(3) -0.0112(18) 0.0033(19) -0.0007(19)
 C14 0.031(3) 0.0185(19) 0.021(2) -0.0096(17) 0.0021(18) -0.0002(16)
 C15 0.025(2) 0.027(2) 0.029(3) -0.0123(17) -0.0013(18) -0.0035(18)
 C16 0.027(2) 0.027(2) 0.021(2) -0.0062(17) -0.0042(18) -0.0012(18)
 C17 0.030(3) 0.023(2) 0.020(2) -0.0110(17) -0.0007(18) 0.0006(17)
 C18 0.025(2) 0.023(2) 0.022(2) -0.0079(16) 0.0003(17) -0.0023(17)
 C19 0.028(3) 0.037(3) 0.038(3) -0.0069(19) -0.002(2) -0.014(3)
 C20 0.024(2) 0.032(3) 0.018(2) -0.0085(17) 0.0043(17) -0.0058(17)
 C21 0.028(3) 0.028(2) 0.021(3) -0.0068(18) 0.0027(18) -0.0018(18)
 C22 0.035(3) 0.023(2) 0.024(3) -0.0093(18) 0.0030(19) -0.0027(17)
 C23 0.026(2) 0.028(2) 0.017(2) -0.0085(17) 0.0033(17) -0.0071(17)
 C24 0.031(3) 0.023(2) 0.026(3) -0.0099(17) 0.0022(19) 0.0003(18)
 C25 0.029(3) 0.036(3) 0.036(3) -0.006(2) -0.007(2) 0.005(2)
 C26 0.033(3) 0.039(3) 0.032(3) -0.017(2) -0.001(2) -0.001(2)
 C27 0.043(3) 0.028(3) 0.027(3) -0.013(2) -0.008(2) 0.0049(19)
 C28 0.050(3) 0.043(3) 0.020(3) -0.016(3) 0.008(3) -0.008(2)
 C29 0.023(2) 0.023(2) 0.026(3) -0.0079(16) 0.0010(18) -0.0038(17)
 C30 0.039(3) 0.039(3) 0.029(3) -0.004(2) -0.009(2) -0.012(2)
 C32 0.043(3) 0.039(3) 0.035(3) -0.009(3) 0.000(3) -0.012(3)
 C33 0.054(3) 0.059(4) 0.027(3) -0.027(3) -0.005(3) -0.010(3)
 C34 0.041(3) 0.047(3) 0.041(3) -0.023(3) 0.003(3) -0.003(3)
 C35 0.041(3) 0.032(3) 0.031(3) -0.013(2) -0.001(2) -0.002(2)
 C36 0.030(3) 0.038(3) 0.033(3) -0.013(2) -0.005(2) 0.000(2)
 C37 0.045(3) 0.046(3) 0.050(4) -0.012(3) -0.017(3) -0.002(3)
 C38 0.027(2) 0.037(3) 0.025(3) -0.0085(19) 0.0034(19) -0.0144(19)
 C39 0.057(4) 0.038(3) 0.053(4) -0.021(3) -0.004(3) 0.009(3)

#==============================================================================
_computing_data_collection             'RAPID AUTO (Rigaku, ????)'
_computing_cell_refinement             'RAPID AUTO'
_computing_data_reduction              'RAPID AUTO'
_computing_structure_solution          'SIR2004 (Burla, et al., 2005)'
_computing_structure_refinement        'SHELXL97 (Sheldrick, 2008)'
_computing_publication_material        'CrystalStructure 4.0 (Rigaku, 2010)'
_computing_molecular_graphics          'CrystalStructure 4.0'

#==============================================================================
# MOLECULAR GEOMETRY

_geom_special_details
;
    ENTER SPECIAL DETAILS OF THE MOLECULAR GEOMETRY
;

loop_
_geom_bond_atom_site_label_1
_geom_bond_atom_site_label_2
_geom_bond_distance
_geom_bond_publ_flag
_geom_bond_site_symmetry_1
_geom_bond_site_symmetry_2
Br1 C7 1.897(5) yes . .
Br2 C10 1.899(5) yes . .
S1 O5 1.432(3) yes . .
S1 O31 1.418(4) yes . .
S1 N3 1.674(4) yes . .
S1 C6 1.748(4) yes . .
S40 O1 1.431(3) yes . .
S40 O2 1.428(4) yes . .
S40 N2 1.673(4) yes . .
S40 C24 1.752(4) yes . .
N2 C20 1.428(5) yes . .
N2 C29 1.431(6) yes . .
N3 C16 1.448(5) yes . .
N3 C17 1.430(6) yes . .
C4 C18 1.553(5) yes . .
C4 C22 1.527(7) yes . .
C6 C26 1.380(6) yes . .
C6 C36 1.375(7) yes . .
C7 C11 1.387(6) yes . .
C7 C13 1.387(6) yes . .
C8 C15 1.391(6) yes . .
C8 C23 1.443(6) yes . .
C8 C29 1.416(6) yes . .
C9 C18 1.543(6) yes . .
C9 C20 1.503(7) yes . .
C10 C15 1.376(7) yes . .
C10 C38 1.391(6) yes . .
C11 C14 1.388(7) yes . .
C12 C29 1.387(6) yes . .
C12 C38 1.378(7) yes . .
C13 C21 1.383(7) yes . .
C14 C17 1.396(6) yes . .
C14 C18 1.516(6) yes . .
C16 C18 1.531(7) yes . .
C16 C19 1.309(7) yes . .
C17 C21 1.382(6) yes . .
C20 C23 1.347(6) yes . .
C22 C23 1.486(6) yes . .
C24 C28 1.375(7) yes . .
C24 C30 1.405(6) yes . .
C25 C26 1.386(7) yes . .
C25 C35 1.385(8) yes . .
C27 C32 1.376(7) yes . .
C27 C33 1.392(7) yes . .
C27 C37 1.506(7) yes . .
C28 C33 1.376(7) yes . .
C30 C32 1.372(7) yes . .
C34 C35 1.383(6) yes . .
C34 C36 1.378(7) yes . .
C35 C39 1.500(7) yes . .
C4 H4A 0.990 no . .
C4 H4B 0.990 no . .
C9 H9A 0.990 no . .
C9 H9B 0.990 no . .
C11 H11 0.950 no . .
C12 H12 0.950 no . .
C13 H13 0.950 no . .
C15 H15 0.950 no . .
C19 H19A 0.950 no . .
C19 H19B 0.950 no . .
C21 H21 0.950 no . .
C22 H22A 0.990 no . .
C22 H22B 0.990 no . .
C25 H25 0.950 no . .
C26 H26 0.950 no . .
C28 H28 0.950 no . .
C30 H30 0.950 no . .
C32 H32 0.950 no . .
C33 H33 0.950 no . .
C34 H34 0.950 no . .
C36 H36 0.950 no . .
C37 H37A 0.980 no . .
C37 H37B 0.980 no . .
C37 H37C 0.980 no . .
C38 H38 0.950 no . .
C39 H39A 0.980 no . .
C39 H39B 0.980 no . .
C39 H39C 0.980 no . .

loop_
_geom_angle_atom_site_label_1
_geom_angle_atom_site_label_2
_geom_angle_atom_site_label_3
_geom_angle
_geom_angle_publ_flag
_geom_angle_site_symmetry_1
_geom_angle_site_symmetry_2
_geom_angle_site_symmetry_3
O5 S1 O31 119.86(19) yes . . .
O5 S1 N3 105.45(17) yes . . .
O5 S1 C6 108.91(19) yes . . .
O31 S1 N3 107.47(19) yes . . .
O31 S1 C6 109.19(19) yes . . .
N3 S1 C6 104.90(19) yes . . .
O1 S40 O2 120.4(2) yes . . .
O1 S40 N2 105.78(17) yes . . .
O1 S40 C24 108.5(2) yes . . .
O2 S40 N2 105.49(18) yes . . .
O2 S40 C24 110.05(19) yes . . .
N2 S40 C24 105.55(19) yes . . .
S40 N2 C20 126.0(3) yes . . .
S40 N2 C29 124.6(3) yes . . .
C20 N2 C29 108.1(4) yes . . .
S1 N3 C16 120.7(3) yes . . .
S1 N3 C17 121.5(3) yes . . .
C16 N3 C17 109.1(4) yes . . .
C18 C4 C22 112.4(4) yes . . .
S1 C6 C26 120.2(4) yes . . .
S1 C6 C36 119.4(3) yes . . .
C26 C6 C36 120.4(4) yes . . .
Br1 C7 C11 119.4(4) yes . . .
Br1 C7 C13 119.1(3) yes . . .
C11 C7 C13 121.4(5) yes . . .
C15 C8 C23 132.1(4) yes . . .
C15 C8 C29 119.6(4) yes . . .
C23 C8 C29 108.2(4) yes . . .
C18 C9 C20 109.7(4) yes . . .
Br2 C10 C15 118.7(3) yes . . .
Br2 C10 C38 119.8(4) yes . . .
C15 C10 C38 121.6(4) yes . . .
C7 C11 C14 118.0(4) yes . . .
C29 C12 C38 117.6(4) yes . . .
C7 C13 C21 120.7(4) yes . . .
C11 C14 C17 120.3(4) yes . . .
C11 C14 C18 129.7(4) yes . . .
C17 C14 C18 110.1(4) yes . . .
C8 C15 C10 118.4(4) yes . . .
N3 C16 C18 107.5(4) yes . . .
N3 C16 C19 126.3(5) yes . . .
C18 C16 C19 126.2(4) yes . . .
N3 C17 C14 109.6(4) yes . . .
N3 C17 C21 128.8(4) yes . . .
C14 C17 C21 121.4(5) yes . . .
C4 C18 C9 111.2(3) yes . . .
C4 C18 C14 111.7(4) yes . . .
C4 C18 C16 108.1(4) yes . . .
C9 C18 C14 112.8(3) yes . . .
C9 C18 C16 110.2(4) yes . . .
C14 C18 C16 102.4(3) yes . . .
N2 C20 C9 125.1(4) yes . . .
N2 C20 C23 109.2(4) yes . . .
C9 C20 C23 125.4(4) yes . . .
C13 C21 C17 118.2(4) yes . . .
C4 C22 C23 111.0(4) yes . . .
C8 C23 C20 108.4(4) yes . . .
C8 C23 C22 127.9(4) yes . . .
C20 C23 C22 123.7(4) yes . . .
S40 C24 C28 120.7(3) yes . . .
S40 C24 C30 119.1(4) yes . . .
C28 C24 C30 120.2(4) yes . . .
C26 C25 C35 121.2(4) yes . . .
C6 C26 C25 119.2(5) yes . . .
C32 C27 C33 117.7(5) yes . . .
C32 C27 C37 121.2(4) yes . . .
C33 C27 C37 121.0(5) yes . . .
C24 C28 C33 119.3(4) yes . . .
N2 C29 C8 106.0(4) yes . . .
N2 C29 C12 132.5(4) yes . . .
C8 C29 C12 121.5(4) yes . . .
C24 C30 C32 118.8(5) yes . . .
C27 C32 C30 122.2(5) yes . . .
C27 C33 C28 121.7(5) yes . . .
C35 C34 C36 121.3(5) yes . . .
C25 C35 C34 118.1(5) yes . . .
C25 C35 C39 121.0(4) yes . . .
C34 C35 C39 120.8(5) yes . . .
C6 C36 C34 119.7(4) yes . . .
C10 C38 C12 121.3(4) yes . . .
C18 C4 H4A 109.129 no . . .
C18 C4 H4B 109.126 no . . .
C22 C4 H4A 109.128 no . . .
C22 C4 H4B 109.122 no . . .
H4A C4 H4B 107.863 no . . .
C18 C9 H9A 109.725 no . . .
C18 C9 H9B 109.727 no . . .
C20 C9 H9A 109.732 no . . .
C20 C9 H9B 109.727 no . . .
H9A C9 H9B 108.206 no . . .
C7 C11 H11 120.986 no . . .
C14 C11 H11 120.991 no . . .
C29 C12 H12 121.215 no . . .
C38 C12 H12 121.218 no . . .
C7 C13 H13 119.669 no . . .
C21 C13 H13 119.666 no . . .
C8 C15 H15 120.818 no . . .
C10 C15 H15 120.828 no . . .
C16 C19 H19A 119.991 no . . .
C16 C19 H19B 120.004 no . . .
H19A C19 H19B 120.005 no . . .
C13 C21 H21 120.919 no . . .
C17 C21 H21 120.924 no . . .
C4 C22 H22A 109.436 no . . .
C4 C22 H22B 109.437 no . . .
C23 C22 H22A 109.442 no . . .
C23 C22 H22B 109.450 no . . .
H22A C22 H22B 108.040 no . . .
C26 C25 H25 119.384 no . . .
C35 C25 H25 119.384 no . . .
C6 C26 H26 120.382 no . . .
C25 C26 H26 120.385 no . . .
C24 C28 H28 120.344 no . . .
C33 C28 H28 120.339 no . . .
C24 C30 H30 120.612 no . . .
C32 C30 H30 120.617 no . . .
C27 C32 H32 118.912 no . . .
C30 C32 H32 118.920 no . . .
C27 C33 H33 119.136 no . . .
C28 C33 H33 119.131 no . . .
C35 C34 H34 119.352 no . . .
C36 C34 H34 119.339 no . . .
C6 C36 H36 120.135 no . . .
C34 C36 H36 120.141 no . . .
C27 C37 H37A 109.472 no . . .
C27 C37 H37B 109.473 no . . .
C27 C37 H37C 109.466 no . . .
H37A C37 H37B 109.475 no . . .
H37A C37 H37C 109.469 no . . .
H37B C37 H37C 109.473 no . . .
C10 C38 H38 119.343 no . . .
C12 C38 H38 119.341 no . . .
C35 C39 H39A 109.471 no . . .
C35 C39 H39B 109.479 no . . .
C35 C39 H39C 109.477 no . . .
H39A C39 H39B 109.466 no . . .
H39A C39 H39C 109.467 no . . .
H39B C39 H39C 109.467 no . . .

loop_
_geom_torsion_atom_site_label_1
_geom_torsion_atom_site_label_2
_geom_torsion_atom_site_label_3
_geom_torsion_atom_site_label_4
_geom_torsion
_geom_torsion_publ_flag
_geom_torsion_site_symmetry_1
_geom_torsion_site_symmetry_2
_geom_torsion_site_symmetry_3
_geom_torsion_site_symmetry_4
O5 S1 N3 C16 172.7(3) no . . . .
O5 S1 N3 C17 -43.1(3) no . . . .
O5 S1 C6 C26 -154.9(3) no . . . .
O5 S1 C6 C36 27.4(4) no . . . .
O31 S1 N3 C16 43.7(3) no . . . .
O31 S1 N3 C17 -172.0(2) no . . . .
O31 S1 C6 C26 -22.3(4) no . . . .
O31 S1 C6 C36 160.0(3) no . . . .
N3 S1 C6 C26 92.6(4) no . . . .
N3 S1 C6 C36 -85.1(3) no . . . .
C6 S1 N3 C16 -72.4(3) no . . . .
C6 S1 N3 C17 71.8(3) no . . . .
O1 S40 N2 C20 162.8(3) no . . . .
O1 S40 N2 C29 -32.0(3) no . . . .
O1 S40 C24 C28 8.0(4) no . . . .
O1 S40 C24 C30 -171.2(3) no . . . .
O2 S40 N2 C20 34.1(3) no . . . .
O2 S40 N2 C29 -160.6(3) no . . . .
O2 S40 C24 C28 141.6(3) no . . . .
O2 S40 C24 C30 -37.5(4) no . . . .
N2 S40 C24 C28 -105.0(3) no . . . .
N2 S40 C24 C30 75.8(4) no . . . .
C24 S40 N2 C20 -82.4(4) no . . . .
C24 S40 N2 C29 82.9(3) no . . . .
S40 N2 C20 C9 -16.6(6) no . . . .
S40 N2 C20 C23 168.8(3) no . . . .
S40 N2 C29 C8 -170.1(3) no . . . .
S40 N2 C29 C12 12.8(6) no . . . .
C20 N2 C29 C8 -2.6(4) no . . . .
C20 N2 C29 C12 -179.6(4) no . . . .
C29 N2 C20 C9 176.1(3) no . . . .
C29 N2 C20 C23 1.5(4) no . . . .
S1 N3 C16 C18 140.0(3) no . . . .
S1 N3 C16 C19 -40.2(5) no . . . .
S1 N3 C17 C14 -146.4(3) no . . . .
S1 N3 C17 C21 38.1(5) no . . . .
C16 N3 C17 C14 1.5(4) no . . . .
C16 N3 C17 C21 -174.0(4) no . . . .
C17 N3 C16 C18 -8.2(4) no . . . .
C17 N3 C16 C19 171.7(4) no . . . .
C18 C4 C22 C23 44.5(4) no . . . .
C22 C4 C18 C9 -59.9(5) no . . . .
C22 C4 C18 C14 67.0(4) no . . . .
C22 C4 C18 C16 179.0(3) no . . . .
S1 C6 C26 C25 -179.0(3) no . . . .
S1 C6 C36 C34 179.0(3) no . . . .
C26 C6 C36 C34 1.4(7) no . . . .
C36 C6 C26 C25 -1.3(7) no . . . .
Br1 C7 C11 C14 177.7(3) no . . . .
Br1 C7 C13 C21 -177.2(3) no . . . .
C11 C7 C13 C21 2.3(6) no . . . .
C13 C7 C11 C14 -1.7(6) no . . . .
C15 C8 C23 C20 173.9(4) no . . . .
C15 C8 C23 C22 -6.5(7) no . . . .
C23 C8 C15 C10 -175.8(4) no . . . .
C15 C8 C29 N2 -173.7(4) no . . . .
C15 C8 C29 C12 3.7(6) no . . . .
C29 C8 C15 C10 -0.3(6) no . . . .
C23 C8 C29 N2 2.8(4) no . . . .
C23 C8 C29 C12 -179.8(3) no . . . .
C29 C8 C23 C20 -2.0(4) no . . . .
C29 C8 C23 C22 177.6(4) no . . . .
C18 C9 C20 N2 167.0(3) no . . . .
C18 C9 C20 C23 -19.2(5) no . . . .
C20 C9 C18 C4 44.3(4) no . . . .
C20 C9 C18 C14 -82.0(4) no . . . .
C20 C9 C18 C16 164.1(3) no . . . .
Br2 C10 C15 C8 176.9(3) no . . . .
Br2 C10 C38 C12 -177.2(3) no . . . .
C15 C10 C38 C12 2.5(7) no . . . .
C38 C10 C15 C8 -2.7(6) no . . . .
C7 C11 C14 C17 -0.7(6) no . . . .
C7 C11 C14 C18 -179.8(4) no . . . .
C29 C12 C38 C10 0.9(6) no . . . .
C38 C12 C29 N2 172.7(4) no . . . .
C38 C12 C29 C8 -4.0(6) no . . . .
C7 C13 C21 C17 -0.3(6) no . . . .
C11 C14 C17 N3 -173.3(3) no . . . .
C11 C14 C17 C21 2.6(6) no . . . .
C11 C14 C18 C4 -75.7(5) no . . . .
C11 C14 C18 C9 50.3(6) no . . . .
C11 C14 C18 C16 168.8(4) no . . . .
C17 C14 C18 C4 105.1(4) no . . . .
C17 C14 C18 C9 -128.9(4) no . . . .
C17 C14 C18 C16 -10.4(4) no . . . .
C18 C14 C17 N3 6.0(4) no . . . .
C18 C14 C17 C21 -178.1(3) no . . . .
N3 C16 C18 C4 -107.0(3) no . . . .
N3 C16 C18 C9 131.3(3) no . . . .
N3 C16 C18 C14 11.0(4) no . . . .
C19 C16 C18 C4 73.1(5) no . . . .
C19 C16 C18 C9 -48.5(5) no . . . .
C19 C16 C18 C14 -168.8(4) no . . . .
N3 C17 C21 C13 173.0(4) no . . . .
C14 C17 C21 C13 -2.1(6) no . . . .
N2 C20 C23 C8 0.3(4) no . . . .
N2 C20 C23 C22 -179.3(3) no . . . .
C9 C20 C23 C8 -174.3(4) no . . . .
C9 C20 C23 C22 6.1(6) no . . . .
C4 C22 C23 C8 162.1(4) no . . . .
C4 C22 C23 C20 -18.4(5) no . . . .
S40 C24 C28 C33 179.8(3) no . . . .
S40 C24 C30 C32 -178.0(3) no . . . .
C28 C24 C30 C32 2.8(7) no . . . .
C30 C24 C28 C33 -1.0(7) no . . . .
C26 C25 C35 C34 0.3(7) no . . . .
C26 C25 C35 C39 -178.2(4) no . . . .
C35 C25 C26 C6 0.5(7) no . . . .
C32 C27 C33 C28 0.6(8) no . . . .
C33 C27 C32 C30 1.2(8) no . . . .
C37 C27 C32 C30 178.8(4) no . . . .
C37 C27 C33 C28 -176.9(5) no . . . .
C24 C28 C33 C27 -0.7(8) no . . . .
C24 C30 C32 C27 -2.9(7) no . . . .
C35 C34 C36 C6 -0.6(7) no . . . .
C36 C34 C35 C25 -0.3(7) no . . . .
C36 C34 C35 C39 178.3(4) no . . . .

loop_
_geom_contact_atom_site_label_1
_geom_contact_atom_site_label_2
_geom_contact_distance
_geom_contact_publ_flag
_geom_contact_site_symmetry_1
_geom_contact_site_symmetry_2
S1 C19 3.216(5) no . .
S1 C21 3.291(5) no . .
S40 C9 3.299(4) no . .
S40 C12 3.347(5) no . .
O1 C12 2.958(6) no . .
O1 C28 2.918(6) no . .
O1 C29 2.966(5) no . .
O2 C9 2.856(5) no . .
O2 C20 2.995(6) no . .
O2 C30 3.041(6) no . .
O5 C17 2.965(6) no . .
O5 C21 2.904(6) no . .
O5 C36 2.954(6) no . .
O31 C16 3.001(6) no . .
O31 C19 2.888(6) no . .
O31 C26 2.952(6) no . .
N2 C15 3.591(6) no . .
N2 C30 3.384(5) no . .
N3 C4 3.358(5) no . .
N3 C9 3.590(5) no . .
N3 C26 3.530(5) no . .
N3 C36 3.444(6) no . .
C4 C11 3.364(6) no . .
C4 C17 3.374(5) no . .
C4 C19 3.187(7) no . .
C4 C20 2.825(6) no . .
C6 C16 3.366(6) no . .
C6 C17 3.361(6) no . .
C6 C35 2.778(6) no . .
C7 C17 2.742(7) no . .
C8 C38 2.766(6) no . .
C9 C11 3.198(7) no . .
C9 C17 3.579(6) no . .
C9 C19 3.040(7) no . .
C9 C22 3.045(6) no . .
C10 C29 2.743(6) no . .
C11 C20 3.329(6) no . .
C11 C21 2.816(6) no . .
C11 C22 3.308(5) no . .
C11 C23 3.434(5) no . .
C12 C15 2.828(6) no . .
C13 C14 2.762(6) no . .
C14 C20 3.219(6) no . .
C14 C22 3.112(5) no . .
C14 C23 3.474(5) no . .
C15 C22 3.293(6) no . .
C17 C36 3.553(6) no . .
C18 C23 2.858(6) no . .
C20 C24 3.544(6) no . .
C24 C27 2.782(6) no . .
C24 C29 3.532(5) no . .
C25 C36 2.752(6) no . .
C26 C34 2.755(8) no . .
C28 C32 2.757(7) no . .
C30 C33 2.756(8) no . .
Br1 O2 3.381(3) no . 1_455
O1 C12 3.409(5) no . 2_666
O1 C25 3.533(5) no . 2_667
O1 C38 3.225(5) no . 2_666
O2 Br1 3.381(3) no . 1_655
O2 C37 3.568(6) no . 2_576
O5 C9 3.464(5) no . 2_577
O5 C30 3.419(7) no . 2_577
O31 C7 3.541(6) no . 2_577
O31 C13 3.358(6) no . 2_577
O31 C21 3.458(5) no . 2_577
O31 C32 3.378(6) no . 2_577
N3 N3 3.342(4) no . 2_577
N3 C17 3.406(5) no . 2_577
N3 C21 3.394(6) no . 2_577
C7 O31 3.541(6) no . 2_577
C9 O5 3.464(5) no . 2_577
C10 C36 3.520(7) no . 2_567
C12 O1 3.409(5) no . 2_666
C12 C25 3.524(7) no . 2_667
C13 O31 3.358(6) no . 2_577
C15 C19 3.361(6) no . 2_667
C15 C34 3.558(7) no . 2_567
C15 C36 3.462(7) no . 2_567
C16 C21 3.555(6) no . 2_577
C17 N3 3.406(5) no . 2_577
C19 C15 3.361(6) no . 2_667
C19 C21 3.406(6) no . 2_577
C21 O31 3.458(5) no . 2_577
C21 N3 3.394(6) no . 2_577
C21 C16 3.555(6) no . 2_577
C21 C19 3.406(6) no . 2_577
C25 O1 3.533(5) no . 2_667
C25 C12 3.524(7) no . 2_667
C27 C39 3.578(8) no . 2_567
C30 O5 3.419(7) no . 2_577
C32 O31 3.378(6) no . 2_577
C33 C39 3.479(8) no . 2_567
C34 C15 3.558(7) no . 2_567
C36 C10 3.520(7) no . 2_567
C36 C15 3.462(7) no . 2_567
C37 O2 3.568(6) no . 2_576
C38 O1 3.225(5) no . 2_666
C39 C27 3.578(8) no . 2_567
C39 C33 3.479(8) no . 2_567
Br1 H11 2.9306 no . .
Br1 H13 2.9029 no . .
Br2 H15 2.9026 no . .
Br2 H38 2.9172 no . .
S1 H19A 2.9694 no . .
S1 H21 3.0694 no . .
S1 H26 2.8249 no . .
S1 H36 2.7998 no . .
S40 H9A 3.0110 no . .
S40 H9B 3.4987 no . .
S40 H12 3.1184 no . .
S40 H28 2.8338 no . .
S40 H30 2.8319 no . .
O1 H12 2.3935 no . .
O1 H28 2.5442 no . .
O2 H9A 2.4362 no . .
O2 H9B 2.7819 no . .
O2 H30 2.7518 no . .
O5 H21 2.2955 no . .
O5 H36 2.6127 no . .
O31 H19A 2.2567 no . .
O31 H26 2.6101 no . .
N2 H9A 2.7919 no . .
N2 H9B 2.9394 no . .
N2 H12 2.8584 no . .
N2 H30 3.3237 no . .
N3 H4B 3.1753 no . .
N3 H19A 2.6641 no . .
N3 H19B 3.3072 no . .
N3 H21 2.7851 no . .
N3 H26 3.5810 no . .
N3 H36 3.4344 no . .
C4 H9A 3.3939 no . .
C4 H9B 2.8765 no . .
C4 H11 3.4085 no . .
C4 H19B 3.1634 no . .
C6 H4B 3.2865 no . .
C6 H25 3.2418 no . .
C6 H34 3.2347 no . .
C7 H21 3.2680 no . .
C8 H12 3.3067 no . .
C8 H22A 2.8051 no . .
C8 H22B 2.9978 no . .
C9 H4A 2.7535 no . .
C9 H4B 3.4010 no . .
C9 H11 3.0877 no . .
C9 H19B 2.8540 no . .
C9 H22B 3.5543 no . .
C9 H30 2.9973 no . .
C10 H12 3.2751 no . .
C11 H4B 3.5689 no . .
C11 H9A 3.1279 no . .
C11 H13 3.2697 no . .
C11 H22B 2.8260 no . .
C11 H30 3.3183 no . .
C13 H11 3.2780 no . .
C14 H4A 3.3777 no . .
C14 H4B 2.6937 no . .
C14 H9A 2.6196 no . .
C14 H9B 3.3618 no . .
C14 H21 3.2823 no . .
C14 H22B 2.9265 no . .
C14 H30 3.5661 no . .
C15 H22A 3.0936 no . .
C15 H22B 3.5195 no . .
C15 H38 3.2622 no . .
C16 H4A 2.6764 no . .
C16 H4B 2.6609 no . .
C16 H9A 2.8361 no . .
C16 H9B 2.6047 no . .
C16 H26 3.4778 no . .
C17 H4B 3.2003 no . .
C17 H9A 3.5278 no . .
C17 H11 3.2770 no . .
C17 H13 3.2333 no . .
C17 H36 3.2775 no . .
C18 H11 2.8665 no . .
C18 H19A 3.3853 no . .
C18 H19B 2.7196 no . .
C18 H22A 3.3943 no . .
C18 H22B 2.8804 no . .
C19 H4A 2.9391 no . .
C19 H4B 3.4267 no . .
C19 H9A 3.4106 no . .
C19 H9B 2.6614 no . .
C19 H26 3.3072 no . .
C20 H4A 3.0677 no . .
C20 H11 2.7965 no . .
C20 H22A 3.2061 no . .
C20 H22B 3.0245 no . .
C20 H30 3.2911 no . .
C21 H36 3.1148 no . .
C22 H9B 3.5470 no . .
C22 H11 2.9733 no . .
C22 H15 3.1081 no . .
C23 H4A 2.8080 no . .
C23 H4B 3.3159 no . .
C23 H9A 3.2389 no . .
C23 H9B 3.0545 no . .
C23 H11 2.8060 no . .
C23 H15 2.8562 no . .
C24 H9A 3.4168 no . .
C24 H32 3.2462 no . .
C24 H33 3.2289 no . .
C25 H34 3.2335 no . .
C25 H39A 2.5535 no . .
C25 H39B 3.1241 no . .
C25 H39C 3.1399 no . .
C26 H4B 3.2711 no . .
C26 H36 3.2476 no . .
C27 H28 3.2735 no . .
C27 H30 3.2599 no . .
C28 H30 3.2677 no . .
C29 H15 3.2906 no . .
C29 H38 3.2265 no . .
C30 H9A 2.9365 no . .
C30 H11 3.4402 no . .
C30 H28 3.2706 no . .
C32 H33 3.2281 no . .
C32 H37A 3.3010 no . .
C32 H37B 2.7631 no . .
C32 H37C 2.7630 no . .
C33 H32 3.2290 no . .
C33 H37A 2.5641 no . .
C33 H37B 3.1298 no . .
C33 H37C 3.1566 no . .
C34 H25 3.2334 no . .
C34 H39A 3.2992 no . .
C34 H39B 2.7558 no . .
C34 H39C 2.7557 no . .
C35 H26 3.2700 no . .
C35 H36 3.2609 no . .
C36 H21 3.5979 no . .
C36 H26 3.2482 no . .
C37 H32 2.6559 no . .
C37 H33 2.6708 no . .
C38 H15 3.2735 no . .
C39 H25 2.6634 no . .
C39 H34 2.6575 no . .
H4A H9B 2.7273 no . .
H4A H19B 2.6791 no . .
H4A H22A 2.2912 no . .
H4A H22B 2.8577 no . .
H4B H19B 3.5996 no . .
H4B H22A 2.4506 no . .
H4B H22B 2.2938 no . .
H4B H26 3.5473 no . .
H9A H11 3.0925 no . .
H9A H19B 3.3679 no . .
H9A H30 2.1285 no . .
H9B H19A 3.5375 no . .
H9B H19B 2.2177 no . .
H11 H22B 2.5182 no . .
H11 H30 3.1807 no . .
H12 H28 3.0595 no . .
H12 H38 2.3358 no . .
H13 H21 2.3412 no . .
H15 H22A 2.6975 no . .
H15 H22B 3.2494 no . .
H19A H26 3.1222 no . .
H21 H36 2.8714 no . .
H25 H26 2.3326 no . .
H25 H39A 2.3398 no . .
H25 H39B 3.3183 no . .
H25 H39C 3.3310 no . .
H28 H33 2.3187 no . .
H30 H32 2.3154 no . .
H32 H37A 3.5850 no . .
H32 H37B 2.7083 no . .
H32 H37C 2.6980 no . .
H33 H37A 2.3475 no . .
H33 H37B 3.3210 no . .
H33 H37C 3.3425 no . .
H34 H36 2.3202 no . .
H34 H39A 3.5881 no . .
H34 H39B 2.7092 no . .
H34 H39C 2.6942 no . .
Br1 H9B 3.1017 no . 1_455
Br1 H22A 3.0893 no . 2_567
Br1 H39C 3.2996 no . 2_567
Br2 H21 3.5330 no . 2_567
Br2 H36 3.0615 no . 2_567
Br2 H37A 3.0705 no . 2_566
S1 H30 3.2646 no . 2_577
S1 H32 3.5324 no . 2_577
S40 H25 3.3193 no . 2_667
S40 H37C 3.1761 no . 2_576
O1 H12 2.9283 no . 2_666
O1 H25 2.6078 no . 2_667
O1 H37C 3.1770 no . 2_576
O1 H38 2.5195 no . 2_666
O1 H39A 2.9502 no . 2_667
O2 H37A 3.2232 no . 2_576
O2 H37C 3.0184 no . 2_576
O5 H9A 2.5989 no . 2_577
O5 H30 2.5637 no . 2_577
O31 H30 3.1693 no . 2_577
O31 H32 2.6005 no . 2_577
N2 H25 3.0753 no . 2_667
N3 H21 3.3027 no . 2_577
C4 H4A 3.2171 no . 2_667
C6 H28 3.5316 no . 1_556
C6 H33 3.0843 no . 1_556
C7 H22A 3.1096 no . 2_567
C7 H22B 3.3916 no . 2_567
C8 H19B 3.4548 no . 2_667
C8 H26 3.3163 no . 2_667
C8 H34 3.0005 no . 2_567
C10 H19A 3.4728 no . 2_667
C10 H26 3.0666 no . 2_667
C10 H34 3.0337 no . 2_567
C10 H36 2.8352 no . 2_567
C11 H22B 3.4946 no . 2_567
C12 H12 3.5061 no . 2_666
C12 H25 2.8394 no . 2_667
C12 H26 3.0199 no . 2_667
C12 H34 3.1146 no . 2_567
C13 H15 2.9434 no . 2_567
C13 H19A 3.0635 no . 2_577
C13 H19B 3.4908 no . 1_455
C13 H22A 3.3622 no . 2_567
C15 H19A 3.1146 no . 2_667
C15 H19B 3.1163 no . 2_667
C15 H26 3.2847 no . 2_667
C15 H34 2.9849 no . 2_567
C15 H36 2.7952 no . 2_567
C16 H21 3.1443 no . 2_577
C19 H13 3.3198 no . 1_655
C19 H13 3.5888 no . 2_577
C19 H15 3.0681 no . 2_667
C19 H21 2.9925 no . 2_577
C19 H22A 3.2867 no . 2_667
C20 H4A 3.5353 no . 2_667
C21 H15 3.0945 no . 2_567
C21 H19A 3.0350 no . 2_577
C22 H4A 3.3214 no . 2_667
C22 H19B 3.2520 no . 2_667
C23 H4A 3.2664 no . 2_667
C23 H19B 3.4994 no . 2_667
C24 H37C 3.2310 no . 2_576
C25 H12 3.5314 no . 2_667
C25 H28 3.0787 no . 1_556
C26 H28 3.0598 no . 1_556
C26 H33 3.5577 no . 1_556
C27 H39B 3.5993 no . 2_567
C27 H39C 2.9872 no . 2_567
C28 H37C 3.5055 no . 2_576
C28 H39B 3.4981 no . 2_567
C28 H39C 3.4299 no . 2_567
C29 H25 2.9548 no . 2_667
C29 H26 3.1441 no . 2_667
C29 H34 3.0908 no . 2_567
C32 H39C 3.2610 no . 2_567
C33 H39B 3.1285 no . 2_567
C33 H39C 3.0750 no . 2_567
C34 H33 3.2628 no . 1_556
C34 H39B 3.3454 no . 2_568
C35 H28 3.5819 no . 1_556
C35 H39B 3.4095 no . 2_568
C36 H15 3.4629 no . 2_567
C36 H33 2.9339 no . 1_556
C37 H37B 3.3050 no . 2_476
C37 H37C 3.5857 no . 2_476
C37 H39A 3.5317 no . 2_567
C37 H39C 3.5399 no . 2_567
C38 H26 2.9539 no . 2_667
C38 H34 3.0764 no . 2_567
C38 H39A 3.3848 no . 1_554
C39 H33 3.5865 no . 2_567
C39 H37B 3.5353 no . 2_567
C39 H39B 3.3265 no . 2_568
H4A C4 3.2171 no . 2_667
H4A C20 3.5353 no . 2_667
H4A C22 3.3214 no . 2_667
H4A C23 3.2664 no . 2_667
H4A H4A 2.4202 no . 2_667
H4A H9B 3.3763 no . 2_667
H4A H22A 3.0464 no . 2_667
H9A O5 2.5989 no . 2_577
H9B Br1 3.1017 no . 1_655
H9B H4A 3.3763 no . 2_667
H9B H22A 3.1628 no . 2_667
H11 H39C 3.5514 no . 2_567
H12 O1 2.9283 no . 2_666
H12 C12 3.5061 no . 2_666
H12 C25 3.5314 no . 2_667
H12 H12 2.6691 no . 2_666
H12 H25 3.1187 no . 1_554
H12 H25 2.7412 no . 2_667
H12 H26 3.5089 no . 2_667
H12 H39A 3.4043 no . 1_554
H13 C19 3.3198 no . 1_455
H13 C19 3.5888 no . 2_577
H13 H13 3.2324 no . 2_477
H13 H15 2.8179 no . 2_567
H13 H19A 3.2239 no . 1_455
H13 H19A 2.9017 no . 2_577
H13 H19B 2.8409 no . 1_455
H13 H22A 3.3516 no . 2_567
H15 C13 2.9434 no . 2_567
H15 C19 3.0681 no . 2_667
H15 C21 3.0945 no . 2_567
H15 C36 3.4629 no . 2_567
H15 H13 2.8179 no . 2_567
H15 H19A 2.8378 no . 2_667
H15 H19B 2.6897 no . 2_667
H15 H21 3.0920 no . 2_567
H15 H34 3.4809 no . 2_567
H15 H36 2.6999 no . 2_567
H19A C10 3.4728 no . 2_667
H19A C13 3.0635 no . 2_577
H19A C15 3.1146 no . 2_667
H19A C21 3.0350 no . 2_577
H19A H13 3.2239 no . 1_655
H19A H13 2.9017 no . 2_577
H19A H15 2.8378 no . 2_667
H19A H21 2.8564 no . 2_577
H19B C8 3.4548 no . 2_667
H19B C13 3.4908 no . 1_655
H19B C15 3.1163 no . 2_667
H19B C22 3.2520 no . 2_667
H19B C23 3.4994 no . 2_667
H19B H13 2.8409 no . 1_655
H19B H15 2.6897 no . 2_667
H19B H21 3.4818 no . 2_577
H19B H22A 2.3855 no . 2_667
H21 Br2 3.5330 no . 2_567
H21 N3 3.3027 no . 2_577
H21 C16 3.1443 no . 2_577
H21 C19 2.9925 no . 2_577
H21 H15 3.0920 no . 2_567
H21 H19A 2.8564 no . 2_577
H21 H19B 3.4818 no . 2_577
H22A Br1 3.0893 no . 2_567
H22A C7 3.1096 no . 2_567
H22A C13 3.3622 no . 2_567
H22A C19 3.2867 no . 2_667
H22A H4A 3.0464 no . 2_667
H22A H9B 3.1628 no . 2_667
H22A H13 3.3516 no . 2_567
H22A H19B 2.3855 no . 2_667
H22B C7 3.3916 no . 2_567
H22B C11 3.4946 no . 2_567
H22B H22B 3.0813 no . 2_567
H25 S40 3.3193 no . 2_667
H25 O1 2.6078 no . 2_667
H25 N2 3.0753 no . 2_667
H25 C12 2.8394 no . 2_667
H25 C29 2.9548 no . 2_667
H25 H12 3.1187 no . 1_556
H25 H12 2.7412 no . 2_667
H25 H28 3.2864 no . 1_556
H26 C8 3.3163 no . 2_667
H26 C10 3.0666 no . 2_667
H26 C12 3.0199 no . 2_667
H26 C15 3.2847 no . 2_667
H26 C29 3.1441 no . 2_667
H26 C38 2.9539 no . 2_667
H26 H12 3.5089 no . 2_667
H26 H28 3.2663 no . 1_556
H26 H38 3.4003 no . 2_667
H28 C6 3.5316 no . 1_554
H28 C25 3.0787 no . 1_554
H28 C26 3.0598 no . 1_554
H28 C35 3.5819 no . 1_554
H28 H25 3.2864 no . 1_554
H28 H26 3.2663 no . 1_554
H28 H37C 3.5502 no . 2_576
H28 H38 3.5914 no . 2_666
H30 S1 3.2646 no . 2_577
H30 O5 2.5637 no . 2_577
H30 O31 3.1693 no . 2_577
H32 S1 3.5324 no . 2_577
H32 O31 2.6005 no . 2_577
H33 C6 3.0843 no . 1_554
H33 C26 3.5577 no . 1_554
H33 C34 3.2628 no . 1_554
H33 C36 2.9339 no . 1_554
H33 C39 3.5865 no . 2_567
H33 H36 3.1766 no . 1_554
H33 H39B 3.0718 no . 2_567
H33 H39C 3.4346 no . 2_567
H34 C8 3.0005 no . 2_567
H34 C10 3.0337 no . 2_567
H34 C12 3.1146 no . 2_567
H34 C15 2.9849 no . 2_567
H34 C29 3.0908 no . 2_567
H34 C38 3.0764 no . 2_567
H34 H15 3.4809 no . 2_567
H34 H39B 3.1773 no . 2_568
H36 Br2 3.0615 no . 2_567
H36 C10 2.8352 no . 2_567
H36 C15 2.7952 no . 2_567
H36 H15 2.6999 no . 2_567
H36 H33 3.1766 no . 1_556
H37A Br2 3.0705 no . 2_566
H37A O2 3.2232 no . 2_576
H37A H37B 3.1532 no . 2_476
H37A H37C 3.4463 no . 2_476
H37A H38 3.3318 no . 2_566
H37A H39A 3.4881 no . 2_567
H37B C37 3.3050 no . 2_476
H37B C39 3.5353 no . 2_567
H37B H37A 3.1532 no . 2_476
H37B H37B 3.1521 no . 2_476
H37B H37C 3.0511 no . 2_476
H37B H39A 3.0390 no . 2_567
H37B H39C 3.1978 no . 2_567
H37C S40 3.1761 no . 2_576
H37C O1 3.1770 no . 2_576
H37C O2 3.0184 no . 2_576
H37C C24 3.2310 no . 2_576
H37C C28 3.5055 no . 2_576
H37C C37 3.5857 no . 2_476
H37C H28 3.5502 no . 2_576
H37C H37A 3.4463 no . 2_476
H37C H37B 3.0511 no . 2_476
H37C H38 3.1974 no . 1_465
H38 O1 2.5195 no . 2_666
H38 H26 3.4003 no . 2_667
H38 H28 3.5914 no . 2_666
H38 H37A 3.3318 no . 2_566
H38 H37C 3.1974 no . 1_645
H38 H39A 2.8216 no . 1_554
H39A O1 2.9502 no . 2_667
H39A C37 3.5317 no . 2_567
H39A C38 3.3848 no . 1_556
H39A H12 3.4043 no . 1_556
H39A H37A 3.4881 no . 2_567
H39A H37B 3.0390 no . 2_567
H39A H38 2.8216 no . 1_556
H39B C27 3.5993 no . 2_567
H39B C28 3.4981 no . 2_567
H39B C33 3.1285 no . 2_567
H39B C34 3.3454 no . 2_568
H39B C35 3.4095 no . 2_568
H39B C39 3.3265 no . 2_568
H39B H33 3.0718 no . 2_567
H39B H34 3.1773 no . 2_568
H39B H39B 2.5177 no . 2_568
H39C Br1 3.2996 no . 2_567
H39C C27 2.9872 no . 2_567
H39C C28 3.4299 no . 2_567
H39C C32 3.2610 no . 2_567
H39C C33 3.0750 no . 2_567
H39C C37 3.5399 no . 2_567
H39C H11 3.5514 no . 2_567
H39C H33 3.4346 no . 2_567
H39C H37B 3.1978 no . 2_567

#==============================================================================

#==============================================================================
# Additional structures and associated data_? identifiers
# should be added at this point if there is more than one 
# structure analysis in the CIF.

#==============================================================================
#     End of CIF
#==============================================================================
