# Supplementary material for: Construction of poly-N-heterocyclic scaffolds via the controlled reactivity of Cu-allenylidene intermediates
Source: Commun Chem. 2021 Nov 18;4:158. doi: 10.1038/s42004-021-00596-x (PMC9814594; doi:10.1038/s42004-021-00596-x)
Supplement: Supplementary file 6 — Supplemental Data 4 [file 42004_2021_596_MOESM6_ESM.cif]

data_General
_audit_creation_date                    2020-07-22
_audit_creation_method                 'by CrystalStructure 4.0'
_audit_update_record                    ?

#==============================================================================
# PROCESSING SUMMARY (IUCr Office Use Only)

_journal_date_recd_electronic           ?
_journal_date_from_coeditor             ?
_journal_date_accepted                  ?
_journal_coeditor_code                  ?

#==============================================================================
# SUBMISSION DETAILS

_publ_contact_author_name              'ENTER NAME'
_publ_contact_author_email             'ENTER EMAIL ADDRESS'
_publ_contact_author_fax               'ENTER FAX NUMBER'
_publ_contact_author_phone             'ENTER PHONE NUMBER'
_publ_contact_letter
;
    ENTER TEXT OF LETTER
;
_publ_requested_journal                'ENTER JOURNAL NAME HERE'
_publ_requested_category               'CHOOSE FI FM FO CI CM CO or AD'
_publ_requested_coeditor_name           ?

#==============================================================================
# TITLE AND AUTHOR LIST

_publ_section_title
;
    ENTER SECTION TITLE
;
_publ_section_title_footnote
;
    ENTER FOOTNOTE TO TITLE OF PAPER
;
loop_
_publ_author_name
_publ_author_footnote
_publ_author_address
' FIRST AUTHORS NAME '
;
  FIRST AUTHORS FOOTNOTES
;
;
  FIRST AUTHORS ADDRESS
;
_publ_section_synopsis
;
    ENTER SYNOPSIS
;

#==============================================================================
# TEXT

_publ_section_abstract
;
    ENTER ABSTRACT
;
_publ_section_comment
;
    ENTER TEXT
;
_publ_section_references
;
    ENTER OTHER REFERENCES

    Rigaku (2010). CrystalStructure. Version 4.0. 
    Rigaku Corporation, Tokyo, Japan.

    M.C. Burla, R. Caliandro, M. Camalli, B. Carrozzini, 
    G.L. Cascarano, L. De Caro, C. Giacovazzo, G. Polidori, 
    R. Spagna (2005) 
    SIR2004

    Sheldrick, G.M. (2008), Acta Cryst. A64, 112-122.

    Rigaku (1995). ABSCOR. 
    Rigaku Corporation, Tokyo, Japan.

;
_publ_section_figure_captions
;
    ENTER FIGURE CAPTIONS
;
_publ_section_exptl_prep
;
    ENTER COMPOUND PREPARATION DETAILS
;
_publ_section_exptl_refinement
;
    ENTER SPECIAL DETAILS OF THE REFINEMENT
;

#==============================================================================
data_200721Iwaki

#==============================================================================
# CHEMICAL DATA

_chemical_formula_sum                  'C23 H18 N2 O5 S2'
_chemical_formula_moiety               'C23 H18 N2 O5 S2'
_chemical_formula_weight                466.53
_chemical_melting_point                 ?

#==============================================================================
# CRYSTAL DATA
_symmetry_cell_setting                  monoclinic
_symmetry_space_group_name_H-M         'P 1 21/n 1'
_symmetry_space_group_name_Hall        '-P 2yn'
_symmetry_Int_Tables_number             14
loop_
_symmetry_equiv_pos_site_id
_symmetry_equiv_pos_as_xyz
1   '+X,+Y,+Z'
2   '1/2-X,1/2+Y,1/2-Z'
3   '-X,-Y,-Z'
4   '1/2+X,1/2-Y,1/2+Z'
#------------------------------------------------------------------------------
_cell_length_a                          14.0219(5)
_cell_length_b                          17.2494(7)
_cell_length_c                          17.2813(6)
_cell_angle_alpha                       90.0000
_cell_angle_beta                        94.650(7)
_cell_angle_gamma                       90.0000
_cell_volume                            4166.1(3)
_cell_formula_units_Z                   8
_cell_measurement_reflns_used           24653
_cell_measurement_theta_min             1.80
_cell_measurement_theta_max             27.45
_cell_measurement_temperature           173
#------------------------------------------------------------------------------
_exptl_crystal_description              block
_exptl_crystal_colour                   colorless
_exptl_crystal_size_max                 0.100
_exptl_crystal_size_mid                 0.100
_exptl_crystal_size_min                 0.050
_exptl_crystal_density_diffrn           1.487
_exptl_crystal_density_meas             ?
_exptl_crystal_density_method          'not measured'
_exptl_crystal_F_000                    1936.00
_exptl_absorpt_coefficient_mu           0.296
_exptl_absorpt_correction_type          multi-scan
_exptl_absorpt_process_details         'ABSCOR (Rigaku, 1995)'
_exptl_absorpt_correction_T_min         0.674
_exptl_absorpt_correction_T_max         0.985

#==============================================================================
# EXPERIMENTAL DATA

_diffrn_ambient_temperature             173
_diffrn_radiation_type                 'Mo K\a'
_diffrn_radiation_wavelength            0.71075
_diffrn_measurement_device_type        'Rigaku R-AXIS RAPID'
_diffrn_measurement_method              \w
_diffrn_detector_area_resol_mean        10.000
_diffrn_reflns_number                   39446
_diffrn_reflns_av_R_equivalents         0.1425
_diffrn_reflns_theta_max                27.45
_diffrn_reflns_theta_full               27.45
_diffrn_measured_fraction_theta_max     0.999
_diffrn_measured_fraction_theta_full    0.999
_diffrn_reflns_limit_h_min             -16
_diffrn_reflns_limit_h_max              18
_diffrn_reflns_limit_k_min             -22
_diffrn_reflns_limit_k_max              22
_diffrn_reflns_limit_l_min             -22
_diffrn_reflns_limit_l_max              22
_diffrn_standards_number                0
_diffrn_standards_interval_count        .
_diffrn_standards_decay_%               ?

#==============================================================================
# REFINEMENT DATA

_refine_special_details
;
    Refinement was performed using all reflections. The weighted 
    R-factor (wR) and goodness of fit (S) are based on F^2^.
    R-factor (gt) are based on F. The threshold expression of
    F^2^ > 2.0 sigma(F^2^) is used only for calculating R-factor (gt).
;
_reflns_number_total                    9520
_reflns_number_gt                       4853
_reflns_threshold_expression            F^2^>2.0\s(F^2^)
_refine_ls_structure_factor_coef        Fsqd
_refine_ls_R_factor_gt                  0.0577
_refine_ls_wR_factor_ref                0.1134
_refine_ls_number_restraints            0
_refine_ls_hydrogen_treatment           constr
_refine_ls_number_reflns                9520
_refine_ls_number_parameters            577
_refine_ls_goodness_of_fit_ref          0.925
_refine_ls_weighting_scheme             calc
_refine_ls_weighting_details
           'w = 1/[\s^2^(Fo^2^)+(0.0426P)^2^+0.0000P] where P=(Fo^2^+2Fc^2^)/3'
_atom_sites_solution_hydrogens          geom
_atom_sites_solution_primary            direct
_atom_sites_solution_secondary          difmap
_refine_ls_shift/su_max                 0.000
_refine_diff_density_max                0.380
_refine_diff_density_min               -0.390
_refine_ls_extinction_method            none
_refine_ls_extinction_coef              ?

loop_
_atom_type_symbol
_atom_type_description
_atom_type_scat_dispersion_real
_atom_type_scat_dispersion_imag
_atom_type_scat_source
  'C' 'C'  0.0033 0.0016 
;
International Tables for Crystallography
(1992, Vol. C, Tables 4.2.6.8 and 6.1.1.4)
;
  'H' 'H'  0.0000 0.0000 
;
International Tables for Crystallography
(1992, Vol. C, Table 6.1.1.4)
;
  'N' 'N'  0.0061 0.0033 
;
International Tables for Crystallography
(1992, Vol. C, Tables 4.2.6.8 and 6.1.1.4)
;
  'O' 'O'  0.0106 0.0060 
;
International Tables for Crystallography
(1992, Vol. C, Tables 4.2.6.8 and 6.1.1.4)
;
  'S' 'S'  0.1246 0.1234 
;
International Tables for Crystallography
(1992, Vol. C, Tables 4.2.6.8 and 6.1.1.4)
;

#==============================================================================
# ATOMIC COORDINATES AND THERMAL PARAMETERS

loop_
_atom_site_label
_atom_site_type_symbol
_atom_site_fract_x
_atom_site_fract_y
_atom_site_fract_z
_atom_site_U_iso_or_equiv
_atom_site_adp_type
_atom_site_occupancy
_atom_site_symmetry_multiplicity
_atom_site_calc_flag
_atom_site_refinement_flags
_atom_site_disorder_assembly
_atom_site_disorder_group
 S1 S 0.45929(6) 0.07339(5) 0.41489(4) 0.0303(2) Uani 1.0 4 d . . .
 S2 S 0.95535(5) 0.13953(5) 0.40955(5) 0.0323(2) Uani 1.0 4 d . . .
 S3 S 0.42339(5) -0.02325(5) 0.16187(5) 0.0313(2) Uani 1.0 4 d . . .
 S4 S 0.91210(6) 0.20516(5) 0.14655(5) 0.0348(2) Uani 1.0 4 d . . .
 O1 O 0.55026(13) 0.03647(13) 0.41306(12) 0.0375(6) Uani 1.0 4 d . . .
 O2 O 0.49114(14) -0.07379(14) 0.20092(13) 0.0425(6) Uani 1.0 4 d . . .
 O3 O 0.96703(14) 0.14563(14) 0.09414(12) 0.0392(6) Uani 1.0 4 d . . .
 O4 O 0.44307(15) 0.12800(13) 0.47452(11) 0.0374(6) Uani 1.0 4 d . . .
 O5 O 1.03931(14) 0.18473(15) 0.40036(12) 0.0459(7) Uani 1.0 4 d . . .
 O6 O 0.34395(14) -0.05343(13) 0.11553(12) 0.0370(6) Uani 1.0 4 d . . .
 O55 O 0.48073(15) 0.02880(14) 0.10489(12) 0.0448(7) Uani 1.0 4 d . . .
 O56 O 0.83076(14) 0.22987(14) 0.09952(13) 0.0420(7) Uani 1.0 4 d . . .
 O57 O 0.98149(15) 0.25859(14) 0.17825(13) 0.0436(7) Uani 1.0 4 d . . .
 O58 O 0.95045(14) 0.09067(13) 0.47564(11) 0.0372(6) Uani 1.0 4 d . . .
 N10 N 0.87972(15) 0.15126(15) 0.21706(14) 0.0279(6) Uani 1.0 4 d . . .
 N52 N 0.94329(16) 0.08034(15) 0.33157(13) 0.0277(6) Uani 1.0 4 d . . .
 N53 N 0.38721(15) 0.03801(15) 0.22464(13) 0.0248(6) Uani 1.0 4 d . . .
 N54 N 0.44414(16) 0.12371(14) 0.32992(13) 0.0244(6) Uani 1.0 4 d . . .
 C6 C 0.86130(19) 0.02999(19) 0.32596(17) 0.0279(7) Uani 1.0 4 d . . .
 C7 C 0.7940(2) 0.10034(18) 0.20208(17) 0.0282(8) Uani 1.0 4 d . . .
 C8 C 0.2080(2) 0.19631(19) 0.24791(18) 0.0329(8) Uani 1.0 4 d . . .
 C9 C 0.78963(19) 0.04018(18) 0.26650(17) 0.0272(7) Uani 1.0 4 d . . .
 C11 C 0.35804(19) 0.16874(18) 0.31812(17) 0.0248(7) Uani 1.0 4 d . . .
 C12 C 0.3427(2) 0.23068(19) 0.36724(18) 0.0308(8) Uani 1.0 4 d . . .
 C13 C 0.3008(2) 0.08551(19) 0.20043(17) 0.0280(8) Uani 1.0 4 d . . .
 C14 C 0.3687(2) 0.00370(19) 0.40775(16) 0.0277(7) Uani 1.0 4 d . . .
 C15 C 0.2983(2) 0.11729(19) 0.12123(18) 0.0308(8) Uani 1.0 4 d . . .
 C16 C 0.29012(19) 0.15090(18) 0.25803(16) 0.0247(7) Uani 1.0 4 d . . .
 C17 C 1.01148(19) 0.05982(18) 0.20552(17) 0.0242(7) Uani 1.0 4 d . . .
 C18 C 0.47121(19) 0.08144(18) 0.26254(16) 0.0248(7) Uani 1.0 4 d . . .
 C19 C 0.7680(2) 0.17260(19) 0.42387(17) 0.0325(8) Uani 1.0 4 d . . .
 C20 C 0.55075(19) 0.2041(2) 0.21740(19) 0.0333(8) Uani 1.0 4 d . . .
 C21 C 0.78406(19) 0.0606(2) 0.12569(19) 0.0324(8) Uani 1.0 4 d . . .
 C22 C 0.5174(2) 0.10211(19) 0.12774(18) 0.0304(8) Uani 1.0 4 d . . .
 C23 C 0.7736(3) -0.0751(2) 0.37770(18) 0.0363(8) Uani 1.0 4 d . . .
 C24 C 0.8544(2) 0.1998(2) 0.40056(17) 0.0304(8) Uani 1.0 4 d . . .
 C25 C 0.3880(3) -0.0716(2) 0.38673(17) 0.0330(8) Uani 1.0 4 d . . .
 C26 C 0.2749(2) 0.02629(19) 0.41967(17) 0.0317(8) Uani 1.0 4 d . . .
 C27 C 1.05621(18) -0.00829(19) 0.23017(17) 0.0300(8) Uani 1.0 4 d . . .
 C28 C 1.0134(2) 0.07977(19) 0.12774(18) 0.0284(8) Uani 1.0 4 d . . .
 C29 C 0.2594(3) 0.27302(19) 0.35821(19) 0.0348(8) Uani 1.0 4 d . . .
 C30 C 0.1914(3) 0.25589(19) 0.29728(19) 0.0353(8) Uani 1.0 4 d . . .
 C31 C 0.3145(3) -0.1243(2) 0.37524(17) 0.0345(8) Uani 1.0 4 d . . .
 C32 C 0.2025(3) -0.0276(2) 0.40734(17) 0.0350(8) Uani 1.0 4 d . . .
 C33 C 1.06114(19) 0.0348(2) 0.07687(18) 0.0338(9) Uani 1.0 4 d . . .
 C34 C 0.5930(3) 0.2163(3) 0.0868(2) 0.0409(9) Uani 1.0 4 d . . .
 C35 C 0.5909(3) 0.2469(2) 0.1603(2) 0.0407(9) Uani 1.0 4 d . . .
 C36 C 1.1052(2) -0.0330(2) 0.10386(19) 0.0358(9) Uani 1.0 4 d . . .
 C37 C 0.5564(2) 0.1440(3) 0.06962(18) 0.0382(9) Uani 1.0 4 d . . .
 C38 C 0.8539(2) -0.0293(2) 0.38023(17) 0.0332(8) Uani 1.0 4 d . . .
 C39 C 1.1030(2) -0.0541(2) 0.18051(19) 0.0338(8) Uani 1.0 4 d . . .
 C40 C 0.7100(2) -0.00827(19) 0.26364(18) 0.0315(8) Uani 1.0 4 d . . .
 C41 C 0.7008(3) -0.0643(2) 0.31941(19) 0.0358(9) Uani 1.0 4 d . . .
 C42 C 0.51317(19) 0.13138(18) 0.20178(17) 0.0254(7) Uani 1.0 4 d . . .
 C43 C 0.1407(3) -0.1611(2) 0.3701(2) 0.0436(9) Uani 1.0 4 d . . .
 C44 C 0.8599(3) 0.2720(2) 0.36633(18) 0.0413(9) Uani 1.0 4 d . . .
 C45 C 0.2203(3) -0.1028(2) 0.38421(17) 0.0333(8) Uani 1.0 4 d . . .
 C46 C 0.7642(2) 0.0286(3) 0.0672(2) 0.0423(9) Uani 1.0 4 d . . .
 C47 C 0.6875(3) 0.2196(2) 0.4136(2) 0.0403(9) Uani 1.0 4 d . . .
 C48 C 0.6057(3) 0.3453(3) 0.3718(3) 0.0753(15) Uani 1.0 4 d . . .
 C49 C 0.7785(3) 0.3171(3) 0.35692(19) 0.0507(11) Uani 1.0 4 d . . .
 C50 C 0.6918(3) 0.2924(3) 0.3800(2) 0.0455(10) Uani 1.0 4 d . . .
 C51 C 0.9665(2) 0.11535(19) 0.25903(16) 0.0277(8) Uani 1.0 4 d . . .
 C59 C 0.2932(3) 0.1450(3) 0.0595(2) 0.0478(10) Uani 1.0 4 d . . .
 H7 H 0.7365 0.1343 0.2044 0.0339 Uiso 1.0 4 calc R . .
 H8 H 0.1623 0.1856 0.2056 0.0395 Uiso 1.0 4 calc R . .
 H12 H 0.3903 0.2439 0.4074 0.0369 Uiso 1.0 4 calc R . .
 H13 H 0.2438 0.0510 0.2025 0.0336 Uiso 1.0 4 calc R . .
 H18 H 0.5208 0.0425 0.2809 0.0297 Uiso 1.0 4 calc R . .
 H19 H 0.7640 0.1226 0.4465 0.0390 Uiso 1.0 4 calc R . .
 H20 H 0.5491 0.2252 0.2680 0.0400 Uiso 1.0 4 calc R . .
 H23 H 0.7679 -0.1141 0.4159 0.0436 Uiso 1.0 4 calc R . .
 H25 H 0.4520 -0.0870 0.3802 0.0397 Uiso 1.0 4 calc R . .
 H26 H 0.2616 0.0775 0.4359 0.0380 Uiso 1.0 4 calc R . .
 H27 H 1.0545 -0.0238 0.2828 0.0360 Uiso 1.0 4 calc R . .
 H29 H 0.2483 0.3137 0.3934 0.0418 Uiso 1.0 4 calc R . .
 H30 H 0.1341 0.2853 0.2901 0.0423 Uiso 1.0 4 calc R . .
 H31 H 0.3282 -0.1761 0.3610 0.0414 Uiso 1.0 4 calc R . .
 H32 H 0.1387 -0.0127 0.4149 0.0421 Uiso 1.0 4 calc R . .
 H33 H 1.0636 0.0501 0.0243 0.0406 Uiso 1.0 4 calc R . .
 H34 H 0.6202 0.2456 0.0476 0.0491 Uiso 1.0 4 calc R . .
 H35 H 0.6168 0.2969 0.1718 0.0488 Uiso 1.0 4 calc R . .
 H36 H 1.1371 -0.0650 0.0694 0.0430 Uiso 1.0 4 calc R . .
 H37 H 0.5576 0.1231 0.0189 0.0459 Uiso 1.0 4 calc R . .
 H38 H 0.9047 -0.0380 0.4191 0.0399 Uiso 1.0 4 calc R . .
 H39 H 1.1338 -0.1003 0.1990 0.0406 Uiso 1.0 4 calc R . .
 H40 H 0.6613 -0.0026 0.2225 0.0377 Uiso 1.0 4 calc R . .
 H41 H 0.6447 -0.0954 0.3179 0.0429 Uiso 1.0 4 calc R . .
 H43A H 0.1672 -0.2106 0.3543 0.0523 Uiso 1.0 4 calc R . .
 H43B H 0.1086 -0.1684 0.4179 0.0523 Uiso 1.0 4 calc R . .
 H43C H 0.0943 -0.1421 0.3289 0.0523 Uiso 1.0 4 calc R . .
 H44 H 0.9187 0.2903 0.3496 0.0496 Uiso 1.0 4 calc R . .
 H46 H 0.7481 0.0026 0.0195 0.0508 Uiso 1.0 4 calc R . .
 H47 H 0.6284 0.2015 0.4300 0.0483 Uiso 1.0 4 calc R . .
 H48A H 0.5504 0.3187 0.3909 0.0904 Uiso 1.0 4 calc R . .
 H48B H 0.6192 0.3926 0.4022 0.0904 Uiso 1.0 4 calc R . .
 H48C H 0.5915 0.3589 0.3171 0.0904 Uiso 1.0 4 calc R . .
 H49 H 0.7824 0.3669 0.3337 0.0608 Uiso 1.0 4 calc R . .
 H51 H 1.0136 0.1578 0.2720 0.0332 Uiso 1.0 4 calc R . .
 H59 H 0.2891 0.1675 0.0092 0.0573 Uiso 1.0 4 calc R . .


loop_
_atom_site_aniso_label
_atom_site_aniso_U_11
_atom_site_aniso_U_22
_atom_site_aniso_U_33
_atom_site_aniso_U_12
_atom_site_aniso_U_13
_atom_site_aniso_U_23
 S1 0.0381(4) 0.0290(5) 0.0228(4) 0.0016(4) -0.0045(4) 0.0012(4)
 S2 0.0320(4) 0.0396(6) 0.0253(5) -0.0024(4) 0.0030(4) -0.0050(4)
 S3 0.0377(5) 0.0263(5) 0.0295(5) -0.0035(4) 0.0013(4) -0.0044(4)
 S4 0.0358(5) 0.0317(5) 0.0371(5) -0.0010(4) 0.0034(4) 0.0072(4)
 O1 0.0358(11) 0.0427(16) 0.0326(13) 0.0070(12) -0.0052(10) 0.0048(12)
 O2 0.0448(13) 0.0321(15) 0.0486(15) 0.0119(12) -0.0078(12) -0.0070(12)
 O3 0.0429(12) 0.0451(16) 0.0307(13) 0.0075(12) 0.0095(11) 0.0082(12)
 O4 0.0526(13) 0.0354(15) 0.0228(12) 0.0012(12) -0.0050(11) -0.0066(11)
 O5 0.0374(12) 0.0628(19) 0.0380(14) -0.0197(13) 0.0069(11) -0.0118(13)
 O6 0.0409(12) 0.0326(15) 0.0362(13) -0.0091(11) -0.0056(11) -0.0074(11)
 O55 0.0589(14) 0.0415(17) 0.0367(14) -0.0180(13) 0.0203(12) -0.0115(12)
 O56 0.0356(12) 0.0423(16) 0.0468(15) 0.0043(12) -0.0050(11) 0.0157(13)
 O57 0.0428(13) 0.0369(16) 0.0498(15) -0.0144(12) -0.0039(12) 0.0059(12)
 O58 0.0423(12) 0.0462(16) 0.0229(12) 0.0057(12) 0.0010(10) 0.0015(11)
 N10 0.0255(12) 0.0278(16) 0.0303(15) 0.0026(12) 0.0012(11) 0.0014(13)
 N52 0.0301(13) 0.0299(16) 0.0233(14) -0.0005(13) 0.0036(11) -0.0040(12)
 N53 0.0290(12) 0.0242(16) 0.0210(13) -0.0016(12) 0.0003(11) -0.0022(12)
 N54 0.0302(13) 0.0210(15) 0.0217(13) 0.0021(12) -0.0001(11) -0.0009(11)
 C6 0.0306(16) 0.0268(19) 0.0270(17) 0.0035(15) 0.0066(14) -0.0050(15)
 C7 0.0251(15) 0.0263(19) 0.0334(18) -0.0005(14) 0.0028(14) -0.0019(15)
 C8 0.0275(15) 0.034(3) 0.0367(19) -0.0029(16) 0.0008(15) 0.0059(17)
 C9 0.0307(15) 0.0255(19) 0.0265(17) 0.0028(15) 0.0085(14) -0.0034(15)
 C11 0.0272(15) 0.0223(18) 0.0252(17) -0.0007(14) 0.0037(13) 0.0058(14)
 C12 0.0365(17) 0.0265(19) 0.0293(18) -0.0031(16) 0.0026(14) -0.0016(15)
 C13 0.0249(15) 0.0272(19) 0.0312(18) -0.0038(15) -0.0031(14) 0.0031(15)
 C14 0.0371(17) 0.0266(19) 0.0193(16) 0.0019(15) 0.0017(14) 0.0042(14)
 C15 0.0372(17) 0.028(2) 0.0259(18) -0.0008(16) -0.0051(15) -0.0018(15)
 C16 0.0263(15) 0.0212(18) 0.0269(17) -0.0035(14) 0.0037(13) 0.0074(14)
 C17 0.0208(14) 0.0247(19) 0.0268(16) -0.0020(14) 0.0004(13) -0.0036(14)
 C18 0.0243(14) 0.0253(18) 0.0239(16) -0.0019(14) -0.0036(13) 0.0006(14)
 C19 0.0396(18) 0.0267(19) 0.0302(18) -0.0007(16) -0.0033(15) -0.0025(15)
 C20 0.0292(16) 0.032(2) 0.0384(19) -0.0013(16) -0.0018(15) 0.0003(17)
 C21 0.0237(15) 0.038(3) 0.0348(19) -0.0019(15) -0.0022(15) 0.0058(17)
 C22 0.0317(16) 0.029(2) 0.0311(18) -0.0033(15) 0.0038(15) -0.0018(15)
 C23 0.050(2) 0.030(2) 0.0305(18) 0.0001(17) 0.0123(17) 0.0010(16)
 C24 0.0382(17) 0.030(2) 0.0233(16) 0.0008(16) 0.0046(14) -0.0048(15)
 C25 0.0407(18) 0.032(2) 0.0270(18) 0.0057(17) 0.0037(15) 0.0027(16)
 C26 0.0464(18) 0.0255(19) 0.0243(16) 0.0006(17) 0.0099(15) 0.0043(15)
 C27 0.0276(15) 0.034(2) 0.0288(17) -0.0005(15) 0.0024(14) 0.0002(15)
 C28 0.0256(15) 0.0284(19) 0.0310(18) -0.0033(15) 0.0013(14) 0.0019(15)
 C29 0.0415(18) 0.0252(19) 0.039(2) -0.0003(16) 0.0121(16) 0.0028(16)
 C30 0.0312(16) 0.028(2) 0.047(3) 0.0047(16) 0.0068(16) 0.0078(17)
 C31 0.049(2) 0.025(2) 0.0292(18) 0.0031(17) 0.0056(16) 0.0019(15)
 C32 0.0429(18) 0.035(3) 0.0279(18) 0.0012(17) 0.0070(15) 0.0075(16)
 C33 0.0306(16) 0.046(3) 0.0251(17) -0.0094(17) 0.0044(14) -0.0060(17)
 C34 0.0362(18) 0.044(3) 0.043(3) -0.0042(18) 0.0096(17) 0.0180(19)
 C35 0.0380(18) 0.031(3) 0.053(3) -0.0067(16) 0.0082(17) 0.0070(18)
 C36 0.0323(16) 0.038(3) 0.037(2) -0.0048(17) 0.0079(15) -0.0159(18)
 C37 0.0366(18) 0.050(3) 0.0288(18) -0.0023(18) 0.0069(15) 0.0018(18)
 C38 0.0388(17) 0.033(2) 0.0289(18) 0.0056(17) 0.0063(15) -0.0018(16)
 C39 0.0305(16) 0.031(2) 0.041(2) 0.0020(15) 0.0046(16) -0.0047(16)
 C40 0.0280(15) 0.033(2) 0.0337(18) 0.0029(15) 0.0051(14) -0.0042(16)
 C41 0.0368(17) 0.031(3) 0.041(2) -0.0043(16) 0.0118(16) -0.0051(17)
 C42 0.0206(14) 0.0255(19) 0.0293(17) -0.0029(14) -0.0038(13) 0.0028(15)
 C43 0.055(2) 0.034(3) 0.042(3) -0.0098(19) 0.0076(18) 0.0007(17)
 C44 0.066(3) 0.031(3) 0.0285(19) -0.004(2) 0.0157(18) -0.0013(16)
 C45 0.048(2) 0.030(2) 0.0214(17) -0.0019(17) 0.0015(15) 0.0047(15)
 C46 0.0404(18) 0.051(3) 0.035(2) -0.0113(19) -0.0021(16) -0.0011(19)
 C47 0.0353(17) 0.035(3) 0.049(3) -0.0031(17) -0.0041(17) -0.0144(18)
 C48 0.081(3) 0.046(3) 0.091(4) 0.026(3) -0.042(3) -0.032(3)
 C49 0.094(3) 0.027(3) 0.030(2) 0.005(3) 0.001(2) -0.0017(17)
 C50 0.061(3) 0.033(3) 0.039(2) 0.011(2) -0.0177(19) -0.0111(18)
 C51 0.0256(15) 0.034(2) 0.0236(16) -0.0026(15) 0.0028(13) -0.0025(15)
 C59 0.062(3) 0.047(3) 0.031(2) -0.004(2) -0.0134(18) 0.0030(19)

#==============================================================================
_computing_data_collection             'RAPID AUTO (Rigaku, ????)'
_computing_cell_refinement             'RAPID AUTO'
_computing_data_reduction              'RAPID AUTO'
_computing_structure_solution          'SIR2004 (Burla, et al., 2005)'
_computing_structure_refinement        'SHELXL97 (Sheldrick, 2008)'
_computing_publication_material        'CrystalStructure 4.0 (Rigaku, 2010)'
_computing_molecular_graphics          'CrystalStructure 4.0'

#==============================================================================
# MOLECULAR GEOMETRY

_geom_special_details
;
    ENTER SPECIAL DETAILS OF THE MOLECULAR GEOMETRY
;

loop_
_geom_bond_atom_site_label_1
_geom_bond_atom_site_label_2
_geom_bond_distance
_geom_bond_publ_flag
_geom_bond_site_symmetry_1
_geom_bond_site_symmetry_2
S1 O1 1.428(2) yes . .
S1 O4 1.428(3) yes . .
S1 N54 1.704(3) yes . .
S1 C14 1.746(4) yes . .
S2 O5 1.432(3) yes . .
S2 O58 1.426(3) yes . .
S2 N52 1.688(3) yes . .
S2 C24 1.753(4) yes . .
S3 O2 1.419(3) yes . .
S3 O6 1.417(2) yes . .
S3 O55 1.597(3) yes . .
S3 N53 1.625(3) yes . .
S4 O3 1.607(3) yes . .
S4 O56 1.412(3) yes . .
S4 O57 1.418(3) yes . .
S4 N10 1.626(3) yes . .
O3 C28 1.410(4) yes . .
O55 C22 1.410(4) yes . .
N10 C7 1.494(4) yes . .
N10 C51 1.499(4) yes . .
N52 C6 1.438(4) yes . .
N52 C51 1.452(4) yes . .
N53 C13 1.494(4) yes . .
N53 C18 1.501(4) yes . .
N54 C11 1.436(4) yes . .
N54 C18 1.450(4) yes . .
C6 C9 1.389(4) yes . .
C6 C38 1.397(5) yes . .
C7 C9 1.527(5) yes . .
C7 C21 1.484(5) yes . .
C8 C16 1.392(4) yes . .
C8 C30 1.368(5) yes . .
C9 C40 1.392(5) yes . .
C11 C12 1.392(5) yes . .
C11 C16 1.386(4) yes . .
C12 C29 1.376(5) yes . .
C13 C15 1.472(5) yes . .
C13 C16 1.520(5) yes . .
C14 C25 1.382(5) yes . .
C14 C26 1.402(5) yes . .
C15 C59 1.165(5) yes . .
C17 C27 1.383(5) yes . .
C17 C28 1.390(5) yes . .
C17 C51 1.505(5) yes . .
C18 C42 1.514(5) yes . .
C19 C24 1.388(5) yes . .
C19 C47 1.389(5) yes . .
C20 C35 1.388(5) yes . .
C20 C42 1.378(5) yes . .
C21 C46 1.165(5) yes . .
C22 C37 1.385(5) yes . .
C22 C42 1.381(5) yes . .
C23 C38 1.374(5) yes . .
C23 C41 1.388(5) yes . .
C24 C44 1.385(5) yes . .
C25 C31 1.377(5) yes . .
C26 C32 1.380(5) yes . .
C27 C39 1.372(5) yes . .
C28 C33 1.386(5) yes . .
C29 C30 1.394(5) yes . .
C31 C45 1.393(5) yes . .
C32 C45 1.387(5) yes . .
C33 C36 1.385(5) yes . .
C34 C35 1.377(5) yes . .
C34 C37 1.373(6) yes . .
C36 C39 1.376(5) yes . .
C40 C41 1.378(5) yes . .
C43 C45 1.507(5) yes . .
C44 C49 1.379(6) yes . .
C47 C50 1.387(6) yes . .
C48 C50 1.510(6) yes . .
C49 C50 1.378(6) yes . .
C7 H7 1.000 no . .
C8 H8 0.950 no . .
C12 H12 0.950 no . .
C13 H13 1.000 no . .
C18 H18 1.000 no . .
C19 H19 0.950 no . .
C20 H20 0.950 no . .
C23 H23 0.950 no . .
C25 H25 0.950 no . .
C26 H26 0.950 no . .
C27 H27 0.950 no . .
C29 H29 0.950 no . .
C30 H30 0.950 no . .
C31 H31 0.950 no . .
C32 H32 0.950 no . .
C33 H33 0.950 no . .
C34 H34 0.950 no . .
C35 H35 0.950 no . .
C36 H36 0.950 no . .
C37 H37 0.950 no . .
C38 H38 0.950 no . .
C39 H39 0.950 no . .
C40 H40 0.950 no . .
C41 H41 0.950 no . .
C43 H43A 0.980 no . .
C43 H43B 0.980 no . .
C43 H43C 0.980 no . .
C44 H44 0.950 no . .
C46 H46 0.950 no . .
C47 H47 0.950 no . .
C48 H48A 0.980 no . .
C48 H48B 0.980 no . .
C48 H48C 0.980 no . .
C49 H49 0.950 no . .
C51 H51 1.000 no . .
C59 H59 0.950 no . .

loop_
_geom_angle_atom_site_label_1
_geom_angle_atom_site_label_2
_geom_angle_atom_site_label_3
_geom_angle
_geom_angle_publ_flag
_geom_angle_site_symmetry_1
_geom_angle_site_symmetry_2
_geom_angle_site_symmetry_3
O1 S1 O4 120.32(13) yes . . .
O1 S1 N54 104.90(13) yes . . .
O1 S1 C14 109.72(15) yes . . .
O4 S1 N54 105.65(13) yes . . .
O4 S1 C14 110.34(14) yes . . .
N54 S1 C14 104.51(13) yes . . .
O5 S2 O58 120.29(13) yes . . .
O5 S2 N52 105.72(13) yes . . .
O5 S2 C24 109.45(16) yes . . .
O58 S2 N52 105.89(13) yes . . .
O58 S2 C24 109.29(14) yes . . .
N52 S2 C24 105.06(14) yes . . .
O2 S3 O6 120.55(14) yes . . .
O2 S3 O55 106.71(13) yes . . .
O2 S3 N53 108.38(14) yes . . .
O6 S3 O55 105.67(13) yes . . .
O6 S3 N53 110.03(13) yes . . .
O55 S3 N53 104.24(13) yes . . .
O3 S4 O56 105.68(13) yes . . .
O3 S4 O57 106.74(13) yes . . .
O3 S4 N10 103.46(13) yes . . .
O56 S4 O57 121.56(15) yes . . .
O56 S4 N10 110.02(13) yes . . .
O57 S4 N10 107.86(14) yes . . .
S4 O3 C28 120.6(2) yes . . .
S3 O55 C22 121.5(2) yes . . .
S4 N10 C7 118.41(19) yes . . .
S4 N10 C51 109.50(18) yes . . .
C7 N10 C51 116.8(3) yes . . .
S2 N52 C6 116.5(2) yes . . .
S2 N52 C51 115.0(2) yes . . .
C6 N52 C51 115.3(3) yes . . .
S3 N53 C13 117.37(18) yes . . .
S3 N53 C18 109.85(18) yes . . .
C13 N53 C18 116.0(3) yes . . .
S1 N54 C11 116.26(19) yes . . .
S1 N54 C18 114.41(19) yes . . .
C11 N54 C18 115.4(3) yes . . .
N52 C6 C9 120.0(3) yes . . .
N52 C6 C38 119.9(3) yes . . .
C9 C6 C38 120.1(3) yes . . .
N10 C7 C9 110.6(3) yes . . .
N10 C7 C21 116.2(3) yes . . .
C9 C7 C21 109.2(3) yes . . .
C16 C8 C30 121.7(3) yes . . .
C6 C9 C7 123.8(3) yes . . .
C6 C9 C40 118.7(3) yes . . .
C7 C9 C40 117.5(3) yes . . .
N54 C11 C12 119.9(3) yes . . .
N54 C11 C16 120.3(3) yes . . .
C12 C11 C16 119.8(3) yes . . .
C11 C12 C29 120.6(3) yes . . .
N53 C13 C15 115.0(3) yes . . .
N53 C13 C16 110.2(3) yes . . .
C15 C13 C16 109.7(3) yes . . .
S1 C14 C25 120.6(3) yes . . .
S1 C14 C26 118.9(3) yes . . .
C25 C14 C26 120.4(3) yes . . .
C13 C15 C59 176.9(4) yes . . .
C8 C16 C11 118.7(3) yes . . .
C8 C16 C13 117.4(3) yes . . .
C11 C16 C13 123.9(3) yes . . .
C27 C17 C28 117.7(3) yes . . .
C27 C17 C51 123.6(3) yes . . .
C28 C17 C51 118.6(3) yes . . .
N53 C18 N54 110.7(3) yes . . .
N53 C18 C42 108.5(3) yes . . .
N54 C18 C42 114.4(3) yes . . .
C24 C19 C47 119.0(3) yes . . .
C35 C20 C42 121.0(3) yes . . .
C7 C21 C46 171.5(3) yes . . .
O55 C22 C37 114.9(3) yes . . .
O55 C22 C42 123.0(3) yes . . .
C37 C22 C42 122.0(3) yes . . .
C38 C23 C41 120.0(3) yes . . .
S2 C24 C19 119.4(3) yes . . .
S2 C24 C44 119.9(3) yes . . .
C19 C24 C44 120.5(3) yes . . .
C14 C25 C31 119.8(3) yes . . .
C14 C26 C32 118.5(3) yes . . .
C17 C27 C39 121.6(3) yes . . .
O3 C28 C17 123.6(3) yes . . .
O3 C28 C33 114.9(3) yes . . .
C17 C28 C33 121.5(3) yes . . .
C12 C29 C30 119.7(3) yes . . .
C8 C30 C29 119.4(3) yes . . .
C25 C31 C45 121.0(4) yes . . .
C26 C32 C45 121.8(3) yes . . .
C28 C33 C36 119.0(3) yes . . .
C35 C34 C37 120.8(4) yes . . .
C20 C35 C34 119.5(4) yes . . .
C33 C36 C39 120.2(3) yes . . .
C22 C37 C34 118.7(3) yes . . .
C6 C38 C23 120.3(3) yes . . .
C27 C39 C36 120.0(3) yes . . .
C9 C40 C41 121.1(3) yes . . .
C23 C41 C40 119.7(3) yes . . .
C18 C42 C20 123.1(3) yes . . .
C18 C42 C22 118.9(3) yes . . .
C20 C42 C22 118.0(3) yes . . .
C24 C44 C49 118.9(4) yes . . .
C31 C45 C32 118.4(3) yes . . .
C31 C45 C43 120.1(3) yes . . .
C32 C45 C43 121.5(3) yes . . .
C19 C47 C50 121.3(4) yes . . .
C44 C49 C50 122.2(4) yes . . .
C47 C50 C48 121.6(4) yes . . .
C47 C50 C49 118.0(4) yes . . .
C48 C50 C49 120.3(4) yes . . .
N10 C51 N52 111.1(3) yes . . .
N10 C51 C17 109.3(3) yes . . .
N52 C51 C17 113.6(3) yes . . .
N10 C7 H7 106.771 no . . .
C9 C7 H7 106.761 no . . .
C21 C7 H7 106.760 no . . .
C16 C8 H8 119.164 no . . .
C30 C8 H8 119.159 no . . .
C11 C12 H12 119.678 no . . .
C29 C12 H12 119.682 no . . .
N53 C13 H13 107.226 no . . .
C15 C13 H13 107.227 no . . .
C16 C13 H13 107.218 no . . .
N53 C18 H18 107.668 no . . .
N54 C18 H18 107.670 no . . .
C42 C18 H18 107.680 no . . .
C24 C19 H19 120.510 no . . .
C47 C19 H19 120.511 no . . .
C35 C20 H20 119.491 no . . .
C42 C20 H20 119.499 no . . .
C38 C23 H23 120.009 no . . .
C41 C23 H23 120.008 no . . .
C14 C25 H25 120.074 no . . .
C31 C25 H25 120.094 no . . .
C14 C26 H26 120.746 no . . .
C32 C26 H26 120.728 no . . .
C17 C27 H27 119.183 no . . .
C39 C27 H27 119.191 no . . .
C12 C29 H29 120.142 no . . .
C30 C29 H29 120.138 no . . .
C8 C30 H30 120.326 no . . .
C29 C30 H30 120.315 no . . .
C25 C31 H31 119.518 no . . .
C45 C31 H31 119.519 no . . .
C26 C32 H32 119.108 no . . .
C45 C32 H32 119.108 no . . .
C28 C33 H33 120.507 no . . .
C36 C33 H33 120.498 no . . .
C35 C34 H34 119.609 no . . .
C37 C34 H34 119.607 no . . .
C20 C35 H35 120.257 no . . .
C34 C35 H35 120.253 no . . .
C33 C36 H36 119.916 no . . .
C39 C36 H36 119.927 no . . .
C22 C37 H37 120.655 no . . .
C34 C37 H37 120.671 no . . .
C6 C38 H38 119.856 no . . .
C23 C38 H38 119.852 no . . .
C27 C39 H39 120.010 no . . .
C36 C39 H39 120.022 no . . .
C9 C40 H40 119.431 no . . .
C41 C40 H40 119.437 no . . .
C23 C41 H41 120.139 no . . .
C40 C41 H41 120.143 no . . .
C45 C43 H43A 109.470 no . . .
C45 C43 H43B 109.477 no . . .
C45 C43 H43C 109.473 no . . .
H43A C43 H43B 109.465 no . . .
H43A C43 H43C 109.477 no . . .
H43B C43 H43C 109.466 no . . .
C24 C44 H44 120.524 no . . .
C49 C44 H44 120.541 no . . .
C21 C46 H46 179.988 no . . .
C19 C47 H47 119.320 no . . .
C50 C47 H47 119.335 no . . .
C50 C48 H48A 109.474 no . . .
C50 C48 H48B 109.472 no . . .
C50 C48 H48C 109.473 no . . .
H48A C48 H48B 109.483 no . . .
H48A C48 H48C 109.465 no . . .
H48B C48 H48C 109.460 no . . .
C44 C49 H49 118.919 no . . .
C50 C49 H49 118.908 no . . .
N10 C51 H51 107.545 no . . .
N52 C51 H51 107.557 no . . .
C17 C51 H51 107.543 no . . .
C15 C59 H59 179.997 no . . .

loop_
_geom_torsion_atom_site_label_1
_geom_torsion_atom_site_label_2
_geom_torsion_atom_site_label_3
_geom_torsion_atom_site_label_4
_geom_torsion
_geom_torsion_publ_flag
_geom_torsion_site_symmetry_1
_geom_torsion_site_symmetry_2
_geom_torsion_site_symmetry_3
_geom_torsion_site_symmetry_4
O1 S1 N54 C11 -178.12(16) no . . . .
O1 S1 N54 C18 43.29(18) no . . . .
O1 S1 C14 C25 -12.5(3) no . . . .
O1 S1 C14 C26 170.87(18) no . . . .
O4 S1 N54 C11 -50.01(19) no . . . .
O4 S1 N54 C18 171.39(15) no . . . .
O4 S1 C14 C25 -147.29(19) no . . . .
O4 S1 C14 C26 36.0(3) no . . . .
N54 S1 C14 C25 99.6(2) no . . . .
N54 S1 C14 C26 -77.1(2) no . . . .
C14 S1 N54 C11 66.44(19) no . . . .
C14 S1 N54 C18 -72.16(18) no . . . .
O5 S2 N52 C6 -178.15(16) no . . . .
O5 S2 N52 C51 -38.73(19) no . . . .
O5 S2 C24 C19 -166.03(19) no . . . .
O5 S2 C24 C44 17.7(3) no . . . .
O58 S2 N52 C6 53.18(19) no . . . .
O58 S2 N52 C51 -167.40(15) no . . . .
O58 S2 C24 C19 -32.4(3) no . . . .
O58 S2 C24 C44 151.3(2) no . . . .
N52 S2 C24 C19 80.9(3) no . . . .
N52 S2 C24 C44 -95.4(3) no . . . .
C24 S2 N52 C6 -62.4(2) no . . . .
C24 S2 N52 C51 76.99(19) no . . . .
O2 S3 O55 C22 -93.68(19) no . . . .
O2 S3 N53 C13 -167.12(16) no . . . .
O2 S3 N53 C18 57.52(19) no . . . .
O6 S3 O55 C22 136.87(17) no . . . .
O6 S3 N53 C13 -33.4(2) no . . . .
O6 S3 N53 C18 -168.76(14) no . . . .
O55 S3 N53 C13 79.50(18) no . . . .
O55 S3 N53 C18 -55.86(17) no . . . .
N53 S3 O55 C22 20.89(19) no . . . .
O56 S4 O3 C28 -143.54(16) no . . . .
O57 S4 O3 C28 85.77(19) no . . . .
O3 S4 N10 C7 -78.64(18) no . . . .
O3 S4 N10 C51 58.69(17) no . . . .
N10 S4 O3 C28 -27.89(19) no . . . .
O56 S4 N10 C7 33.9(3) no . . . .
O56 S4 N10 C51 171.21(15) no . . . .
O57 S4 N10 C7 168.52(17) no . . . .
O57 S4 N10 C51 -54.15(19) no . . . .
S4 O3 C28 C17 3.1(4) no . . . .
S4 O3 C28 C33 -177.64(16) no . . . .
S3 O55 C22 C37 -173.36(16) no . . . .
S3 O55 C22 C42 5.1(4) no . . . .
S4 N10 C7 C9 165.62(16) no . . . .
S4 N10 C7 C21 40.4(3) no . . . .
S4 N10 C51 N52 167.98(17) no . . . .
S4 N10 C51 C17 -65.9(3) no . . . .
C7 N10 C51 N52 -53.9(3) no . . . .
C7 N10 C51 C17 72.2(3) no . . . .
C51 N10 C7 C9 31.3(3) no . . . .
C51 N10 C7 C21 -93.9(3) no . . . .
S2 N52 C6 C9 113.6(3) no . . . .
S2 N52 C6 C38 -66.6(3) no . . . .
S2 N52 C51 N10 -90.6(3) no . . . .
S2 N52 C51 C17 145.72(17) no . . . .
C6 N52 C51 N10 49.3(4) no . . . .
C6 N52 C51 C17 -74.3(3) no . . . .
C51 N52 C6 C9 -25.7(4) no . . . .
C51 N52 C6 C38 154.1(3) no . . . .
S3 N53 C13 C15 -43.1(3) no . . . .
S3 N53 C13 C16 -167.62(16) no . . . .
S3 N53 C18 N54 -167.56(16) no . . . .
S3 N53 C18 C42 66.2(3) no . . . .
C13 N53 C18 N54 56.4(3) no . . . .
C13 N53 C18 C42 -69.9(3) no . . . .
C18 N53 C13 C15 89.6(3) no . . . .
C18 N53 C13 C16 -35.0(3) no . . . .
S1 N54 C11 C12 64.1(3) no . . . .
S1 N54 C11 C16 -116.0(3) no . . . .
S1 N54 C18 N53 90.9(2) no . . . .
S1 N54 C18 C42 -146.14(16) no . . . .
C11 N54 C18 N53 -48.0(3) no . . . .
C11 N54 C18 C42 74.9(3) no . . . .
C18 N54 C11 C12 -157.8(3) no . . . .
C18 N54 C11 C16 22.2(4) no . . . .
N52 C6 C9 C7 3.3(5) no . . . .
N52 C6 C9 C40 -178.5(3) no . . . .
N52 C6 C38 C23 176.6(3) no . . . .
C9 C6 C38 C23 -3.6(5) no . . . .
C38 C6 C9 C7 -176.5(3) no . . . .
C38 C6 C9 C40 1.7(5) no . . . .
N10 C7 C9 C6 -6.1(4) no . . . .
N10 C7 C9 C40 175.6(3) no . . . .
C21 C7 C9 C6 123.0(3) no . . . .
C21 C7 C9 C40 -55.2(4) no . . . .
C16 C8 C30 C29 1.6(5) no . . . .
C30 C8 C16 C11 -2.4(5) no . . . .
C30 C8 C16 C13 179.2(3) no . . . .
C6 C9 C40 C41 1.5(5) no . . . .
C7 C9 C40 C41 179.8(3) no . . . .
N54 C11 C12 C29 -178.1(3) no . . . .
N54 C11 C16 C8 -179.4(3) no . . . .
N54 C11 C16 C13 -1.1(5) no . . . .
C12 C11 C16 C8 0.6(5) no . . . .
C12 C11 C16 C13 178.8(3) no . . . .
C16 C11 C12 C29 2.0(5) no . . . .
C11 C12 C29 C30 -2.8(5) no . . . .
N53 C13 C16 C8 -174.1(3) no . . . .
N53 C13 C16 C11 7.6(4) no . . . .
C15 C13 C16 C8 58.4(4) no . . . .
C15 C13 C16 C11 -119.9(3) no . . . .
S1 C14 C25 C31 -174.75(18) no . . . .
S1 C14 C26 C32 174.47(18) no . . . .
C25 C14 C26 C32 -2.2(4) no . . . .
C26 C14 C25 C31 1.9(5) no . . . .
C27 C17 C28 O3 177.0(3) no . . . .
C27 C17 C28 C33 -2.2(4) no . . . .
C28 C17 C27 C39 1.5(4) no . . . .
C27 C17 C51 N10 -145.5(3) no . . . .
C27 C17 C51 N52 -20.8(4) no . . . .
C51 C17 C27 C39 -174.6(3) no . . . .
C28 C17 C51 N10 38.4(4) no . . . .
C28 C17 C51 N52 163.0(3) no . . . .
C51 C17 C28 O3 -6.6(4) no . . . .
C51 C17 C28 C33 174.1(3) no . . . .
N53 C18 C42 C20 143.7(3) no . . . .
N53 C18 C42 C22 -38.7(4) no . . . .
N54 C18 C42 C20 19.6(4) no . . . .
N54 C18 C42 C22 -162.8(2) no . . . .
C24 C19 C47 C50 0.7(5) no . . . .
C47 C19 C24 S2 -177.5(3) no . . . .
C47 C19 C24 C44 -1.2(5) no . . . .
C35 C20 C42 C18 178.2(3) no . . . .
C35 C20 C42 C22 0.5(4) no . . . .
C42 C20 C35 C34 0.2(5) no . . . .
O55 C22 C37 C34 179.5(3) no . . . .
O55 C22 C42 C18 2.8(4) no . . . .
O55 C22 C42 C20 -179.5(3) no . . . .
C37 C22 C42 C18 -178.9(3) no . . . .
C37 C22 C42 C20 -1.2(5) no . . . .
C42 C22 C37 C34 1.0(5) no . . . .
C38 C23 C41 C40 0.8(5) no . . . .
C41 C23 C38 C6 2.3(5) no . . . .
S2 C24 C44 C49 177.32(19) no . . . .
C19 C24 C44 C49 1.1(5) no . . . .
C14 C25 C31 C45 0.2(5) no . . . .
C14 C26 C32 C45 0.5(5) no . . . .
C17 C27 C39 C36 -0.7(5) no . . . .
O3 C28 C33 C36 -177.2(3) no . . . .
C17 C28 C33 C36 2.2(5) no . . . .
C12 C29 C30 C8 1.0(5) no . . . .
C25 C31 C45 C32 -1.9(5) no . . . .
C25 C31 C45 C43 179.0(3) no . . . .
C26 C32 C45 C31 1.6(5) no . . . .
C26 C32 C45 C43 -179.4(3) no . . . .
C28 C33 C36 C39 -1.3(5) no . . . .
C35 C34 C37 C22 -0.2(5) no . . . .
C37 C34 C35 C20 -0.4(5) no . . . .
C33 C36 C39 C27 0.6(5) no . . . .
C9 C40 C41 C23 -2.7(5) no . . . .
C24 C44 C49 C50 -0.4(5) no . . . .
C19 C47 C50 C48 -177.3(3) no . . . .
C19 C47 C50 C49 -0.1(5) no . . . .
C44 C49 C50 C47 -0.1(5) no . . . .
C44 C49 C50 C48 177.2(3) no . . . .

loop_
_geom_contact_atom_site_label_1
_geom_contact_atom_site_label_2
_geom_contact_distance
_geom_contact_publ_flag
_geom_contact_site_symmetry_1
_geom_contact_site_symmetry_2
S1 N53 3.415(3) no . .
S1 C12 3.239(4) no . .
S2 N10 3.415(3) no . .
S2 C38 3.262(4) no . .
S3 C15 3.041(4) no . .
S3 C42 3.006(4) no . .
S4 C17 3.006(3) no . .
S4 C21 3.077(4) no . .
O1 C18 2.851(4) no . .
O1 C25 2.948(4) no . .
O2 C18 2.903(4) no . .
O2 C22 3.319(4) no . .
O2 C42 3.552(4) no . .
O3 C7 3.272(4) no . .
O3 C21 3.043(4) no . .
O3 C46 3.487(4) no . .
O3 C51 2.898(4) no . .
O4 C11 2.949(4) no . .
O4 C12 2.851(4) no . .
O4 C26 3.029(4) no . .
O5 C44 2.950(5) no . .
O5 C51 2.835(4) no . .
O6 C13 2.899(4) no . .
O6 C15 3.017(4) no . .
O55 C13 3.274(4) no . .
O55 C15 3.012(4) no . .
O55 C18 2.885(4) no . .
O55 C59 3.348(5) no . .
O56 C7 2.924(4) no . .
O56 C21 3.034(5) no . .
O57 C17 3.482(4) no . .
O57 C28 3.246(4) no . .
O57 C51 2.854(4) no . .
O58 C6 2.971(4) no . .
O58 C19 2.995(4) no . .
O58 C38 2.910(4) no . .
N10 C6 2.840(4) no . .
N10 C24 3.326(4) no . .
N10 C28 2.808(4) no . .
N10 C44 3.345(5) no . .
N52 C7 2.958(4) no . .
N52 C19 3.428(4) no . .
N52 C27 2.892(4) no . .
N52 C44 3.574(5) no . .
N53 C11 2.823(4) no . .
N53 C14 3.250(4) no . .
N53 C22 2.803(4) no . .
N53 C25 3.379(4) no . .
N53 C59 3.560(5) no . .
N54 C13 2.958(4) no . .
N54 C20 2.900(4) no . .
N54 C26 3.385(4) no . .
C6 C17 3.121(5) no . .
C6 C19 3.314(5) no . .
C6 C21 3.581(5) no . .
C6 C24 3.204(5) no . .
C6 C27 3.373(4) no . .
C6 C41 2.772(5) no . .
C7 C17 3.124(4) no . .
C7 C28 3.446(5) no . .
C8 C12 2.746(4) no . .
C8 C15 2.950(5) no . .
C9 C17 3.381(4) no . .
C9 C19 3.583(5) no . .
C9 C23 2.787(5) no . .
C9 C46 3.439(5) no . .
C9 C51 2.811(4) no . .
C11 C14 3.239(5) no . .
C11 C15 3.550(5) no . .
C11 C20 3.386(5) no . .
C11 C26 3.287(5) no . .
C11 C30 2.777(5) no . .
C11 C42 3.146(5) no . .
C13 C22 3.392(5) no . .
C13 C42 3.079(4) no . .
C14 C18 3.278(5) no . .
C14 C45 2.781(5) no . .
C15 C18 3.357(4) no . .
C15 C22 3.078(5) no . .
C15 C42 3.225(4) no . .
C16 C18 2.803(4) no . .
C16 C26 3.545(5) no . .
C16 C29 2.782(5) no . .
C16 C42 3.366(4) no . .
C16 C59 3.436(5) no . .
C17 C21 3.370(4) no . .
C17 C36 2.784(5) no . .
C19 C49 2.758(5) no . .
C20 C37 2.763(5) no . .
C21 C28 3.230(4) no . .
C21 C40 2.928(5) no . .
C21 C51 3.434(4) no . .
C22 C35 2.742(5) no . .
C22 C59 3.350(5) no . .
C24 C50 2.784(5) no . .
C24 C51 3.346(5) no . .
C25 C32 2.762(5) no . .
C26 C31 2.777(5) no . .
C27 C33 2.758(5) no . .
C28 C39 2.749(5) no . .
C34 C42 2.776(5) no . .
C38 C40 2.757(4) no . .
C40 C46 3.595(5) no . .
C44 C47 2.765(5) no . .
S1 O1 3.537(3) no . 3_656
O1 S1 3.537(3) no . 3_656
O1 O4 3.435(3) no . 3_656
O1 C14 3.285(4) no . 3_656
O1 C25 3.550(4) no . 3_656
O1 C41 3.263(4) no . .
O2 O57 3.569(4) no . 2_645
O2 C40 3.367(4) no . .
O2 C41 3.447(4) no . .
O4 O1 3.435(3) no . 3_656
O4 C25 3.374(4) no . 3_656
O5 C29 3.569(4) no . 1_655
O5 C30 3.138(4) no . 1_655
O6 C29 3.373(4) no . 2_545
O6 C36 3.355(4) no . 1_455
O6 C46 3.417(4) no . 3_655
O56 C34 3.331(4) no . .
O57 O2 3.569(4) no . 2_655
O57 C8 3.474(4) no . 1_655
O57 C30 3.452(4) no . 1_655
O58 O58 3.498(3) no . 3_756
O58 C32 3.252(4) no . 3_656
O58 C43 3.281(4) no . 3_656
O58 C45 3.547(4) no . 3_656
C8 O57 3.474(4) no . 1_455
C14 O1 3.285(4) no . 3_656
C19 C45 3.520(5) no . 3_656
C21 C37 3.564(5) no . .
C25 O1 3.550(4) no . 3_656
C25 O4 3.374(4) no . 3_656
C27 C32 3.560(4) no . 1_655
C29 O5 3.569(4) no . 1_455
C29 O6 3.373(4) no . 2_555
C30 O5 3.138(4) no . 1_455
C30 O57 3.452(4) no . 1_455
C32 O58 3.252(4) no . 3_656
C32 C27 3.560(4) no . 1_455
C33 C33 3.271(5) no . 3_755
C34 O56 3.331(4) no . .
C36 O6 3.355(4) no . 1_655
C37 C21 3.564(5) no . .
C37 C46 3.532(5) no . .
C39 C48 3.459(5) no . 2_645
C40 O2 3.367(4) no . .
C41 O1 3.263(4) no . .
C41 O2 3.447(4) no . .
C43 O58 3.281(4) no . 3_656
C45 O58 3.547(4) no . 3_656
C45 C19 3.520(5) no . 3_656
C46 O6 3.417(4) no . 3_655
C46 C37 3.532(5) no . .
C48 C39 3.459(5) no . 2_655
C49 C59 3.551(5) no . 4_555
C50 C59 3.478(5) no . 4_555
C59 C49 3.551(5) no . 4_454
C59 C50 3.478(5) no . 4_454
S1 H12 3.0949 no . .
S1 H18 2.5908 no . .
S1 H25 2.8314 no . .
S1 H26 2.8256 no . .
S2 H19 2.8232 no . .
S2 H38 3.1506 no . .
S2 H44 2.8303 no . .
S2 H51 2.5949 no . .
S3 H13 2.9604 no . .
S3 H18 2.6317 no . .
S4 H7 2.9924 no . .
S4 H51 2.6253 no . .
O1 H18 2.2900 no . .
O1 H25 2.5756 no . .
O2 H18 2.4518 no . .
O2 H25 3.1984 no . .
O3 H33 2.5043 no . .
O3 H51 3.0971 no . .
O4 H12 2.3975 no . .
O4 H26 2.7211 no . .
O5 H44 2.5885 no . .
O5 H51 2.2664 no . .
O6 H13 2.7967 no . .
O55 H18 3.0572 no . .
O55 H37 2.5055 no . .
O56 H7 2.8528 no . .
O57 H44 3.2036 no . .
O57 H51 2.3937 no . .
O58 H19 2.6797 no . .
O58 H38 2.4881 no . .
N10 H44 3.3304 no . .
N52 H19 3.4067 no . .
N52 H27 2.5650 no . .
N52 H38 2.6224 no . .
N53 H25 3.5083 no . .
N54 H12 2.6116 no . .
N54 H20 2.5754 no . .
N54 H26 3.3615 no . .
C6 H7 3.1803 no . .
C6 H19 3.0353 no . .
C6 H23 3.2610 no . .
C6 H27 3.0137 no . .
C6 H40 3.2503 no . .
C6 H51 3.2585 no . .
C7 H40 2.6174 no . .
C7 H46 3.5894 no . .
C7 H51 3.3648 no . .
C8 H13 2.6856 no . .
C8 H29 3.2420 no . .
C9 H19 3.4649 no . .
C9 H38 3.2687 no . .
C9 H41 3.2683 no . .
C11 H8 3.2456 no . .
C11 H13 3.1877 no . .
C11 H18 3.2562 no . .
C11 H20 3.0420 no . .
C11 H26 2.9820 no . .
C11 H29 3.2621 no . .
C12 H20 3.4824 no . .
C12 H26 3.1466 no . .
C12 H30 3.2542 no . .
C13 H8 2.6066 no . .
C13 H18 3.3617 no . .
C13 H59 3.5863 no . .
C14 H18 3.2492 no . .
C14 H31 3.2429 no . .
C14 H32 3.2500 no . .
C15 H8 2.7576 no . .
C16 H12 3.2584 no . .
C16 H26 3.3775 no . .
C16 H30 3.2657 no . .
C17 H33 3.2777 no . .
C17 H39 3.2581 no . .
C18 H13 3.3141 no . .
C18 H20 2.7088 no . .
C18 H25 3.5696 no . .
C19 H44 3.2673 no . .
C20 H18 3.0378 no . .
C20 H34 3.2464 no . .
C21 H40 2.7243 no . .
C22 H18 2.8368 no . .
C22 H20 3.2267 no . .
C22 H34 3.2322 no . .
C23 H40 3.2475 no . .
C24 H47 3.2493 no . .
C24 H49 3.2355 no . .
C24 H51 3.3544 no . .
C25 H18 3.3516 no . .
C25 H26 3.2754 no . .
C26 H25 3.2742 no . .
C27 H36 3.2366 no . .
C27 H51 3.0265 no . .
C28 H27 3.2329 no . .
C28 H36 3.2475 no . .
C28 H51 2.8330 no . .
C29 H8 3.2399 no . .
C30 H12 3.2526 no . .
C31 H32 3.2451 no . .
C31 H43A 2.5475 no . .
C31 H43B 3.1302 no . .
C31 H43C 3.1407 no . .
C32 H31 3.2467 no . .
C32 H43A 3.3140 no . .
C32 H43B 2.7761 no . .
C32 H43C 2.7759 no . .
C33 H39 3.2515 no . .
C34 H20 3.2441 no . .
C35 H37 3.2504 no . .
C36 H27 3.2328 no . .
C37 H35 3.2472 no . .
C38 H19 3.1626 no . .
C38 H27 3.3942 no . .
C38 H41 3.2485 no . .
C39 H33 3.2530 no . .
C40 H7 2.7008 no . .
C40 H23 3.2498 no . .
C41 H38 3.2486 no . .
C42 H35 3.2633 no . .
C42 H37 3.2744 no . .
C43 H31 2.6595 no . .
C43 H32 2.6756 no . .
C44 H19 3.2667 no . .
C44 H51 3.4288 no . .
C45 H25 3.2664 no . .
C45 H26 3.2744 no . .
C46 H7 3.0403 no . .
C46 H40 3.1953 no . .
C47 H48A 2.5779 no . .
C47 H48B 3.1344 no . .
C47 H48C 3.1634 no . .
C47 H49 3.2289 no . .
C48 H47 2.6847 no . .
C48 H49 2.6420 no . .
C49 H47 3.2301 no . .
C49 H48A 3.2984 no . .
C49 H48B 2.7531 no . .
C49 H48C 2.7532 no . .
C50 H19 3.2768 no . .
C50 H44 3.2678 no . .
C51 H7 3.3017 no . .
C51 H27 2.7144 no . .
C51 H44 3.4886 no . .
C59 H8 3.3154 no . .
C59 H13 3.0813 no . .
H7 H40 2.6159 no . .
H8 H13 2.5908 no . .
H8 H30 2.3102 no . .
H12 H20 3.4252 no . .
H12 H26 3.4461 no . .
H12 H29 2.3239 no . .
H18 H20 3.1877 no . .
H18 H25 3.0222 no . .
H19 H38 3.4564 no . .
H19 H47 2.3366 no . .
H20 H35 2.3347 no . .
H23 H38 2.3218 no . .
H23 H41 2.3397 no . .
H25 H31 2.3211 no . .
H26 H32 2.3280 no . .
H27 H38 3.2888 no . .
H27 H39 2.3103 no . .
H27 H51 3.1871 no . .
H29 H30 2.3500 no . .
H31 H43A 2.3279 no . .
H31 H43B 3.3094 no . .
H31 H43C 3.3330 no . .
H32 H43B 2.7207 no . .
H32 H43C 2.7258 no . .
H33 H36 2.3413 no . .
H34 H35 2.3251 no . .
H34 H37 2.3268 no . .
H36 H39 2.3257 no . .
H40 H41 2.3228 no . .
H44 H49 2.3215 no . .
H44 H51 3.0127 no . .
H47 H48A 2.3693 no . .
H47 H48B 3.3307 no . .
H47 H48C 3.3588 no . .
H48A H49 3.5735 no . .
H48B H49 2.6971 no . .
H48C H49 2.6733 no . .
S1 H47 3.2370 no . .
S2 H43B 3.2214 no . 3_656
S3 H30 3.5145 no . 2_545
S3 H37 3.5951 no . 3_655
S3 H40 3.4330 no . .
S4 H8 3.5889 no . 1_655
S4 H41 3.5950 no . 2_655
O1 H19 3.3529 no . .
O1 H41 3.1601 no . .
O1 H47 3.0565 no . .
O2 H30 3.0099 no . 2_545
O2 H40 2.6820 no . .
O2 H41 2.8568 no . .
O2 H44 2.8349 no . 2_645
O2 H49 3.4343 no . 2_645
O3 H8 3.2906 no . 1_655
O3 H36 3.3740 no . 3_755
O4 H25 2.8930 no . 3_656
O4 H47 3.0462 no . .
O5 H30 2.9693 no . 1_655
O5 H34 2.9550 no . 4_555
O6 H29 2.6291 no . 2_545
O6 H30 3.2263 no . 2_545
O6 H36 2.9515 no . 1_455
O6 H37 3.0431 no . 3_655
O6 H39 3.4794 no . 1_455
O6 H46 2.7186 no . 3_655
O55 H37 3.3969 no . 3_655
O55 H40 3.1626 no . .
O56 H12 3.5181 no . 4_554
O56 H23 3.0283 no . 2_655
O56 H34 3.0280 no . .
O56 H35 3.5359 no . .
O56 H41 3.3399 no . 2_655
O57 H8 2.8352 no . 1_655
O57 H25 3.0226 no . 2_655
O57 H30 2.8034 no . 1_655
O57 H31 3.0243 no . 2_655
O57 H41 3.0818 no . 2_655
O58 H32 3.4193 no . 1_655
O58 H32 2.7080 no . 3_656
O58 H38 2.7678 no . 3_756
O58 H43B 2.4730 no . 3_656
O58 H43C 3.5959 no . 3_656
N52 H32 3.3929 no . 1_655
N54 H47 3.2782 no . .
C8 H31 2.9139 no . 2_555
C8 H43A 3.0427 no . 2_555
C8 H51 2.8678 no . 1_455
C9 H49 3.5604 no . 2_645
C12 H39 3.1592 no . 2_655
C12 H48A 3.2802 no . .
C15 H43A 3.0320 no . 2_555
C15 H46 3.2182 no . 3_655
C16 H43A 3.1651 no . 2_555
C17 H8 3.0299 no . 1_655
C17 H13 3.2655 no . 1_655
C18 H40 3.1595 no . .
C19 H43B 3.1156 no . 3_656
C19 H59 3.1299 no . 4_555
C20 H7 2.8948 no . .
C20 H43A 3.5253 no . 2_555
C20 H43C 3.3994 no . 2_555
C20 H48A 3.5916 no . .
C20 H48C 3.2036 no . .
C21 H48B 3.2527 no . 2_645
C21 H49 3.5545 no . 2_645
C22 H7 3.2923 no . .
C22 H40 3.0789 no . .
C23 H26 3.2989 no . 3_656
C23 H35 2.8615 no . 2_645
C24 H43B 3.1842 no . 3_656
C24 H59 3.1432 no . 4_555
C26 H19 3.5287 no . 3_656
C26 H23 3.3180 no . 3_656
C27 H13 2.8976 no . 1_655
C27 H32 3.3070 no . 1_655
C27 H43C 2.8943 no . 1_655
C27 H48C 3.1511 no . 2_645
C28 H8 3.0083 no . 1_655
C28 H13 3.4173 no . 1_655
C28 H33 3.5534 no . 3_755
C29 H36 3.3443 no . 2_655
C29 H39 2.8697 no . 2_655
C30 H31 2.9686 no . 2_555
C30 H39 3.4839 no . 2_655
C30 H43A 3.4587 no . 2_555
C30 H51 3.0149 no . 1_455
C31 H8 3.5891 no . 2_545
C31 H19 3.3547 no . 3_656
C31 H30 3.3839 no . 2_545
C32 H19 3.0167 no . 3_656
C32 H27 2.8665 no . 1_455
C33 H13 3.2330 no . 1_655
C33 H33 2.7861 no . 3_755
C33 H46 3.3268 no . 3_755
C33 H48B 3.5623 no . 2_645
C33 H48B 3.4271 no . 4_554
C34 H7 3.0850 no . .
C34 H23 3.5186 no . 2_655
C34 H43B 3.4525 no . 2_555
C35 H7 2.8753 no . .
C35 H23 3.4388 no . 2_655
C35 H43B 3.3436 no . 2_555
C35 H43C 3.2450 no . 2_555
C35 H48C 3.3273 no . .
C36 H13 2.8714 no . 1_655
C36 H29 3.3457 no . 2_645
C36 H33 3.1219 no . 3_755
C36 H46 3.1243 no . 3_755
C36 H48A 3.3695 no . 2_645
C36 H48B 3.3928 no . 2_645
C37 H7 3.2987 no . .
C38 H35 3.1669 no . 2_645
C39 H13 2.6844 no . 1_655
C39 H29 3.4074 no . 2_645
C39 H43C 2.9915 no . 1_655
C39 H48A 3.2467 no . 2_645
C39 H48B 3.4460 no . 2_645
C39 H48C 3.1161 no . 2_645
C40 H18 2.8331 no . .
C40 H49 2.7407 no . 2_645
C41 H18 3.1514 no . .
C41 H35 3.4987 no . 2_645
C41 H49 2.9277 no . 2_645
C42 H7 3.1288 no . .
C42 H40 3.1088 no . .
C43 H19 3.4044 no . 3_656
C43 H27 3.0082 no . 1_455
C43 H39 3.1308 no . 1_455
C44 H59 2.9265 no . 4_555
C45 H19 2.9365 no . 3_656
C45 H27 3.1099 no . 1_455
C45 H39 3.3293 no . 1_455
C46 H33 3.2849 no . 3_755
C46 H36 2.8993 no . 3_755
C46 H37 3.3690 no . .
C46 H48B 2.8848 no . 2_645
C46 H49 3.3659 no . 2_645
C47 H20 3.0521 no . .
C47 H59 2.8572 no . 4_555
C48 H12 3.5860 no . .
C48 H20 2.8111 no . .
C48 H33 3.2859 no . 4_455
C48 H35 3.5726 no . .
C48 H59 3.3631 no . 4_555
C49 H40 3.5285 no . 2_655
C49 H59 2.6370 no . 4_555
C50 H20 2.9090 no . .
C50 H59 2.6132 no . 4_555
C51 H8 3.2046 no . 1_655
C59 H43A 2.9326 no . 2_555
C59 H43B 3.5102 no . 2_555
C59 H46 2.9240 no . 3_655
C59 H48B 3.5620 no . 4_454
H7 C20 2.8948 no . .
H7 C22 3.2923 no . .
H7 C34 3.0850 no . .
H7 C35 2.8753 no . .
H7 C37 3.2987 no . .
H7 C42 3.1288 no . .
H7 H20 3.3230 no . .
H7 H35 3.2933 no . .
H8 S4 3.5889 no . 1_455
H8 O3 3.2906 no . 1_455
H8 O57 2.8352 no . 1_455
H8 C17 3.0299 no . 1_455
H8 C28 3.0083 no . 1_455
H8 C31 3.5891 no . 2_555
H8 C51 3.2046 no . 1_455
H8 H31 2.6569 no . 2_555
H8 H43A 3.2235 no . 2_555
H8 H51 2.5053 no . 1_455
H12 O56 3.5181 no . 4_455
H12 C48 3.5860 no . .
H12 H36 3.3477 no . 2_655
H12 H39 3.2591 no . 2_655
H12 H47 3.4092 no . .
H12 H48A 2.6255 no . .
H13 C17 3.2655 no . 1_455
H13 C27 2.8976 no . 1_455
H13 C28 3.4173 no . 1_455
H13 C33 3.2330 no . 1_455
H13 C36 2.8714 no . 1_455
H13 C39 2.6844 no . 1_455
H13 H27 3.3510 no . 1_455
H13 H36 3.3133 no . 1_455
H13 H39 3.0296 no . 1_455
H18 C40 2.8331 no . .
H18 C41 3.1514 no . .
H18 H40 2.4138 no . .
H18 H41 2.9845 no . .
H19 O1 3.3529 no . .
H19 C26 3.5287 no . 3_656
H19 C31 3.3547 no . 3_656
H19 C32 3.0167 no . 3_656
H19 C43 3.4044 no . 3_656
H19 C45 2.9365 no . 3_656
H19 H32 3.2665 no . 3_656
H19 H43B 2.9374 no . 3_656
H20 C47 3.0521 no . .
H20 C48 2.8111 no . .
H20 C50 2.9090 no . .
H20 H7 3.3230 no . .
H20 H43C 3.3979 no . 2_555
H20 H47 2.9552 no . .
H20 H48A 2.6646 no . .
H20 H48C 2.5108 no . .
H23 O56 3.0283 no . 2_645
H23 C26 3.3180 no . 3_656
H23 C34 3.5186 no . 2_645
H23 C35 3.4388 no . 2_645
H23 H26 2.7030 no . 3_656
H23 H34 2.9256 no . 2_645
H23 H35 2.7687 no . 2_645
H25 O4 2.8930 no . 3_656
H25 O57 3.0226 no . 2_645
H25 H41 2.9931 no . .
H26 C23 3.2989 no . 3_656
H26 H23 2.7030 no . 3_656
H27 C32 2.8665 no . 1_655
H27 C43 3.0082 no . 1_655
H27 C45 3.1099 no . 1_655
H27 H13 3.3510 no . 1_655
H27 H32 2.4909 no . 1_655
H27 H43B 3.4592 no . 1_655
H27 H43C 2.2453 no . 1_655
H27 H48C 3.2699 no . 2_645
H29 O6 2.6291 no . 2_555
H29 C36 3.3457 no . 2_655
H29 C39 3.4074 no . 2_655
H29 H34 3.4859 no . 4_455
H29 H36 2.6842 no . 2_655
H29 H39 2.8122 no . 2_655
H30 S3 3.5145 no . 2_555
H30 O2 3.0099 no . 2_555
H30 O5 2.9693 no . 1_455
H30 O6 3.2263 no . 2_555
H30 O57 2.8034 no . 1_455
H30 C31 3.3839 no . 2_555
H30 H31 2.7870 no . 2_555
H30 H44 3.2690 no . 1_455
H30 H51 2.7752 no . 1_455
H31 O57 3.0243 no . 2_645
H31 C8 2.9139 no . 2_545
H31 C30 2.9686 no . 2_545
H31 H8 2.6569 no . 2_545
H31 H30 2.7870 no . 2_545
H32 O58 3.4193 no . 1_455
H32 O58 2.7080 no . 3_656
H32 N52 3.3929 no . 1_455
H32 C27 3.3070 no . 1_455
H32 H19 3.2665 no . 3_656
H32 H27 2.4909 no . 1_455
H32 H38 3.3155 no . 1_455
H32 H38 3.1063 no . 3_656
H33 C28 3.5534 no . 3_755
H33 C33 2.7861 no . 3_755
H33 C36 3.1219 no . 3_755
H33 C46 3.2849 no . 3_755
H33 C48 3.2859 no . 4_554
H33 H33 2.5753 no . 3_755
H33 H36 3.1415 no . 3_755
H33 H46 2.9488 no . 3_755
H33 H48A 3.2251 no . 4_554
H33 H48B 2.5106 no . 4_554
H34 O5 2.9550 no . 4_454
H34 O56 3.0280 no . .
H34 H23 2.9256 no . 2_655
H34 H29 3.4859 no . 4_554
H35 O56 3.5359 no . .
H35 C23 2.8615 no . 2_655
H35 C38 3.1669 no . 2_655
H35 C41 3.4987 no . 2_655
H35 C48 3.5726 no . .
H35 H7 3.2933 no . .
H35 H23 2.7687 no . 2_655
H35 H38 3.2548 no . 2_655
H35 H43B 3.4580 no . 2_555
H35 H43C 3.1411 no . 2_555
H35 H48C 2.7785 no . .
H36 O3 3.3740 no . 3_755
H36 O6 2.9515 no . 1_655
H36 C29 3.3443 no . 2_645
H36 C46 2.8993 no . 3_755
H36 H12 3.3477 no . 2_645
H36 H13 3.3133 no . 1_655
H36 H29 2.6842 no . 2_645
H36 H33 3.1415 no . 3_755
H36 H46 2.5515 no . 3_755
H36 H48A 3.4218 no . 2_645
H37 S3 3.5951 no . 3_655
H37 O6 3.0431 no . 3_655
H37 O55 3.3969 no . 3_655
H37 C46 3.3690 no . .
H37 H46 3.3829 no . .
H38 O58 2.7678 no . 3_756
H38 H32 3.3155 no . 1_655
H38 H32 3.1063 no . 3_656
H38 H35 3.2548 no . 2_645
H39 O6 3.4794 no . 1_655
H39 C12 3.1592 no . 2_645
H39 C29 2.8697 no . 2_645
H39 C30 3.4839 no . 2_645
H39 C43 3.1308 no . 1_655
H39 C45 3.3293 no . 1_655
H39 H12 3.2591 no . 2_645
H39 H13 3.0296 no . 1_655
H39 H29 2.8122 no . 2_645
H39 H43A 3.2914 no . 1_655
H39 H43C 2.4634 no . 1_655
H39 H48A 3.2240 no . 2_645
H39 H48C 3.2265 no . 2_645
H40 S3 3.4330 no . .
H40 O2 2.6820 no . .
H40 O55 3.1626 no . .
H40 C18 3.1595 no . .
H40 C22 3.0789 no . .
H40 C42 3.1088 no . .
H40 C49 3.5285 no . 2_645
H40 H18 2.4138 no . .
H40 H49 2.6002 no . 2_645
H41 S4 3.5950 no . 2_645
H41 O1 3.1601 no . .
H41 O2 2.8568 no . .
H41 O56 3.3399 no . 2_645
H41 O57 3.0818 no . 2_645
H41 H18 2.9845 no . .
H41 H25 2.9931 no . .
H41 H44 3.5561 no . 2_645
H41 H49 2.9615 no . 2_645
H43A C8 3.0427 no . 2_545
H43A C15 3.0320 no . 2_545
H43A C16 3.1651 no . 2_545
H43A C20 3.5253 no . 2_545
H43A C30 3.4587 no . 2_545
H43A C59 2.9326 no . 2_545
H43A H8 3.2235 no . 2_545
H43A H39 3.2914 no . 1_455
H43A H59 3.1822 no . 2_545
H43B S2 3.2214 no . 3_656
H43B O58 2.4730 no . 3_656
H43B C19 3.1156 no . 3_656
H43B C24 3.1842 no . 3_656
H43B C34 3.4525 no . 2_545
H43B C35 3.3436 no . 2_545
H43B C59 3.5102 no . 2_545
H43B H19 2.9374 no . 3_656
H43B H27 3.4592 no . 1_455
H43B H35 3.4580 no . 2_545
H43B H59 3.3702 no . 2_545
H43C O58 3.5959 no . 3_656
H43C C20 3.3994 no . 2_545
H43C C27 2.8943 no . 1_455
H43C C35 3.2450 no . 2_545
H43C C39 2.9915 no . 1_455
H43C H20 3.3979 no . 2_545
H43C H27 2.2453 no . 1_455
H43C H35 3.1411 no . 2_545
H43C H39 2.4634 no . 1_455
H43C H48C 3.4765 no . 2_545
H44 O2 2.8349 no . 2_655
H44 H30 3.2690 no . 1_655
H44 H41 3.5561 no . 2_655
H44 H59 3.5007 no . 4_555
H46 O6 2.7186 no . 3_655
H46 C15 3.2182 no . 3_655
H46 C33 3.3268 no . 3_755
H46 C36 3.1243 no . 3_755
H46 C59 2.9240 no . 3_655
H46 H33 2.9488 no . 3_755
H46 H36 2.5515 no . 3_755
H46 H37 3.3829 no . .
H46 H48B 2.9136 no . 2_645
H46 H49 3.5033 no . 2_645
H46 H59 3.0145 no . 3_655
H47 S1 3.2370 no . .
H47 O1 3.0565 no . .
H47 O4 3.0462 no . .
H47 N54 3.2782 no . .
H47 H12 3.4092 no . .
H47 H20 2.9552 no . .
H47 H59 3.3986 no . 4_555
H48A C12 3.2802 no . .
H48A C20 3.5916 no . .
H48A C36 3.3695 no . 2_655
H48A C39 3.2467 no . 2_655
H48A H12 2.6255 no . .
H48A H20 2.6646 no . .
H48A H33 3.2251 no . 4_455
H48A H36 3.4218 no . 2_655
H48A H39 3.2240 no . 2_655
H48B C21 3.2527 no . 2_655
H48B C33 3.5623 no . 2_655
H48B C33 3.4271 no . 4_455
H48B C36 3.3928 no . 2_655
H48B C39 3.4460 no . 2_655
H48B C46 2.8848 no . 2_655
H48B C59 3.5620 no . 4_555
H48B H33 2.5106 no . 4_455
H48B H46 2.9136 no . 2_655
H48B H59 3.0749 no . 4_555
H48C C20 3.2036 no . .
H48C C27 3.1511 no . 2_655
H48C C35 3.3273 no . .
H48C C39 3.1161 no . 2_655
H48C H20 2.5108 no . .
H48C H27 3.2699 no . 2_655
H48C H35 2.7785 no . .
H48C H39 3.2265 no . 2_655
H48C H43C 3.4765 no . 2_555
H49 O2 3.4343 no . 2_655
H49 C9 3.5604 no . 2_655
H49 C21 3.5545 no . 2_655
H49 C40 2.7407 no . 2_655
H49 C41 2.9277 no . 2_655
H49 C46 3.3659 no . 2_655
H49 H40 2.6002 no . 2_655
H49 H41 2.9615 no . 2_655
H49 H46 3.5033 no . 2_655
H49 H59 3.0836 no . 4_555
H51 C8 2.8678 no . 1_655
H51 C30 3.0149 no . 1_655
H51 H8 2.5053 no . 1_655
H51 H30 2.7752 no . 1_655
H59 C19 3.1299 no . 4_454
H59 C24 3.1432 no . 4_454
H59 C44 2.9265 no . 4_454
H59 C47 2.8572 no . 4_454
H59 C48 3.3631 no . 4_454
H59 C49 2.6370 no . 4_454
H59 C50 2.6132 no . 4_454
H59 H43A 3.1822 no . 2_555
H59 H43B 3.3702 no . 2_555
H59 H44 3.5007 no . 4_454
H59 H46 3.0145 no . 3_655
H59 H47 3.3986 no . 4_454
H59 H48B 3.0749 no . 4_454
H59 H49 3.0836 no . 4_454

#==============================================================================

#==============================================================================
# Additional structures and associated data_? identifiers
# should be added at this point if there is more than one 
# structure analysis in the CIF.

#==============================================================================
#     End of CIF
#==============================================================================
